# Supplementary material for: ﻿Podarkeopsischinensis sp. nov. (Annelida, Hesionidae) from southeastern China
Source: Zookeys. 2023 Aug 7;1173:339–55. doi: 10.3897/zookeys.1173.106112 (PMC10425764; doi:10.3897/zookeys.1173.106112)
Supplement: XML Treatment for Podarkeopsis [file zookeys.1173.106112-treatment1.xml]

<!DOCTYPE tp:taxon-treatment
  PUBLIC "-//TaxonX//DTD Taxonomic Treatment Publishing DTD v0 20100105//EN" "tax-treatment-NSO.dtd">
<tp:taxon-treatment xmlns:tp="http://www.plazi.org/taxpub"><tp:treatment-meta><kwd-group><label>Taxon classification</label><kwd>
                <named-content content-type="kingdom">Animalia</named-content>
              </kwd><kwd>
                <named-content content-type="order">Phyllodocida</named-content>
              </kwd><kwd>
                <named-content content-type="family">Hesionidae</named-content>
              </kwd></kwd-group><mixed-citation publication-type="journal"><person-group><name><surname>Tong</surname><given-names>Shan</given-names></name><name><surname>Yang</surname><given-names>Deyuan</given-names></name><name><surname>Qiu</surname><given-names>Jian-Wen</given-names></name><name><surname>Ke</surname><given-names>Caihuan</given-names></name><name><surname>Wang</surname><given-names>Zhi</given-names></name></person-group><article-title>﻿<italic><tp:taxon-name><tp:taxon-name-part taxon-name-part-type="genus" reg="Podarkeopsis">Podarkeopsis</tp:taxon-name-part><tp:taxon-name-part taxon-name-part-type="species" reg="chinensis">chinensis</tp:taxon-name-part></tp:taxon-name></italic> sp. nov. (<tp:taxon-name><tp:taxon-name-part taxon-name-part-type="phylum">Annelida</tp:taxon-name-part></tp:taxon-name>, <tp:taxon-name><tp:taxon-name-part taxon-name-part-type="family">Hesionidae</tp:taxon-name-part></tp:taxon-name>) from southeastern China</article-title><source>Zookeys</source><day>07</day><month>08</month><year>2023</year><volume>1173</volume><fpage>339</fpage><lpage>355</lpage><pub-id pub-id-type="doi">10.3897/zookeys.1173.106112</pub-id></mixed-citation></tp:treatment-meta><tp:nomenclature><label>﻿Genus</label><tp:taxon-name>
              <object-id xmlns:xlink="http://www.w3.org/1999/xlink" content-type="arpha" xlink:type="simple">F23054A3-A518-515A-9194-2C3DD7E36831</object-id>
              <tp:taxon-name-part taxon-name-part-type="genus" reg="Podarkeopsis">Podarkeopsis</tp:taxon-name-part>
            </tp:taxon-name><tp:taxon-authority>Laubier, 1961</tp:taxon-authority></tp:nomenclature><tp:treatment-sec sec-type="type species" id="SECID0EQ2BG"><title>Type species.</title><p><italic><tp:taxon-name><tp:taxon-name-part taxon-name-part-type="genus" reg="Podarkeopsis">Podarkeopsis</tp:taxon-name-part><tp:taxon-name-part taxon-name-part-type="species" reg="galangaui">galangaui</tp:taxon-name-part></tp:taxon-name></italic> Laubier, 1961.</p></tp:treatment-sec><tp:treatment-sec sec-type="type locality" id="SECID0EB3BG"><title>Type locality.</title><p>Banyuls, France.</p></tp:treatment-sec></tp:taxon-treatment>
