# Supplementary material for: ﻿Podarkeopsischinensis sp. nov. (Annelida, Hesionidae) from southeastern China
Source: Zookeys. 2023 Aug 7;1173:339–55. doi: 10.3897/zookeys.1173.106112 (PMC10425764; doi:10.3897/zookeys.1173.106112)
Supplement: XML Treatment for Podarkeopsis chinensis [file zookeys.1173.106112-treatment2.xml]

<!DOCTYPE tp:taxon-treatment
  PUBLIC "-//TaxonX//DTD Taxonomic Treatment Publishing DTD v0 20100105//EN" "tax-treatment-NSO.dtd">
<tp:taxon-treatment xmlns:tp="http://www.plazi.org/taxpub"><tp:treatment-meta><kwd-group><label>Taxon classification</label><kwd>
                <named-content content-type="kingdom">Animalia</named-content>
              </kwd><kwd>
                <named-content content-type="order">Phyllodocida</named-content>
              </kwd><kwd>
                <named-content content-type="family">Hesionidae</named-content>
              </kwd></kwd-group><mixed-citation publication-type="journal"><person-group><name><surname>Tong</surname><given-names>Shan</given-names></name><name><surname>Yang</surname><given-names>Deyuan</given-names></name><name><surname>Qiu</surname><given-names>Jian-Wen</given-names></name><name><surname>Ke</surname><given-names>Caihuan</given-names></name><name><surname>Wang</surname><given-names>Zhi</given-names></name></person-group><article-title>﻿<italic><tp:taxon-name><tp:taxon-name-part taxon-name-part-type="genus" reg="Podarkeopsis">Podarkeopsis</tp:taxon-name-part><tp:taxon-name-part taxon-name-part-type="species" reg="chinensis">chinensis</tp:taxon-name-part></tp:taxon-name></italic> sp. nov. (<tp:taxon-name><tp:taxon-name-part taxon-name-part-type="phylum">Annelida</tp:taxon-name-part></tp:taxon-name>, <tp:taxon-name><tp:taxon-name-part taxon-name-part-type="family">Hesionidae</tp:taxon-name-part></tp:taxon-name>) from southeastern China</article-title><source>Zookeys</source><day>07</day><month>08</month><year>2023</year><volume>1173</volume><fpage>339</fpage><lpage>355</lpage><pub-id pub-id-type="doi">10.3897/zookeys.1173.106112</pub-id></mixed-citation></tp:treatment-meta><tp:nomenclature><label>﻿</label><tp:taxon-name>
              <object-id xmlns:xlink="http://www.w3.org/1999/xlink" content-type="arpha" xlink:type="simple">483EEC0F-2534-56A7-B952-9D9B000A7EA3</object-id>
              <tp:taxon-name-part taxon-name-part-type="genus" reg="Podarkeopsis">Podarkeopsis</tp:taxon-name-part>
              <tp:taxon-name-part taxon-name-part-type="species" reg="chinensis">chinensis</tp:taxon-name-part>
              <object-id xmlns:xlink="http://www.w3.org/1999/xlink" content-type="zoobank" xlink:type="simple">https://zoobank.org/E34C0784-0B1E-4EE7-AF72-06F612CC5BCA</object-id>
            </tp:taxon-name><tp:taxon-status xmlns:xlink="http://www.w3.org/1999/xlink" xlink:type="simple">sp. nov.</tp:taxon-status><xref ref-type="fig" rid="F1">Figs 1</xref><xref ref-type="fig" rid="F2">, 2</xref><xref ref-type="fig" rid="F3">, 3</xref><xref ref-type="fig" rid="F4">, 4</xref><xref ref-type="fig" rid="F5">, 5</xref><xref ref-type="table" rid="T1">, Table 1</xref><xref ref-type="table" rid="T2">, 2</xref></tp:nomenclature><tp:treatment-sec sec-type="material" id="SECID0EL5BG"><title>Materials examined.</title><p><bold><italic>Holotype</italic></bold>: China; Guangdong, Daya Bay, Guishan Island; <named-content xmlns:xlink="http://www.w3.org/1999/xlink" content-type="dwc:verbatimCoordinates" xlink:type="simple"><named-content content-type="geo-json" specific-use="{&#34;type&#34;:&#34;Point&#34;,&#34;coordinates&#34;:[114.786389,22.817778]}" id="NCID0EZ5BG" xlink:type="simple">22°49'4"N, 114°47'11"E</named-content></named-content>; 1 April 2021; Deyuan Yang, Zhi Wang leg.; intertidal zone; <named-content xmlns:xlink="http://www.w3.org/1999/xlink" content-type="dwc:institutional_code" xlink:title="College of Ocean and Earth Sciences, Xiamen University" xlink:href="http://grbio.org/institution/xiamen-universit" xlink:type="simple">XMU</named-content>-Pol-2021-105, the anterior fragment with 21 chaetigers, length: 3.4 mm, width without parapodia: 0.6 mm. <bold><italic>Paratypes</italic></bold>: China; Guangdong, Daya Bay, Guishan Island; <named-content xmlns:xlink="http://www.w3.org/1999/xlink" content-type="dwc:verbatimCoordinates" xlink:type="simple"><named-content content-type="geo-json" specific-use="{&#34;type&#34;:&#34;Point&#34;,&#34;coordinates&#34;:[114.786389,22.817778]}" id="NCID0EM6BG" xlink:type="simple">22°49'4"N, 114°47'11"E</named-content></named-content>; 1 April 2021; Deyuan Yang, Zhi Wang leg.; intertidal zone; paratype 1 (<named-content xmlns:xlink="http://www.w3.org/1999/xlink" content-type="dwc:institutional_code" xlink:title="College of Ocean and Earth Sciences, Xiamen University" xlink:href="http://grbio.org/institution/xiamen-universit" xlink:type="simple">XMU</named-content>-Pol-2021-106), the anterior fragment with 16 chaetigers, length: 3.4 mm, width without parapodia: 0.6 mm. China; Guangdong, Daya Bay; <named-content xmlns:xlink="http://www.w3.org/1999/xlink" content-type="dwc:verbatimCoordinates" xlink:type="simple"><named-content content-type="geo-json" specific-use="{&#34;type&#34;:&#34;Point&#34;,&#34;coordinates&#34;:[114.621389,22.683889]}" id="NCID0E36BG" xlink:type="simple">22°41'2"N, 114°37'17"E</named-content></named-content>/5.6 m; 13 March 2021; Zhi Wang, Lizhe Cai, Kang Mei, Xiaoyu Zhao leg.; shallow subtidal muddy sediment; paratype 2 (MBM287621), the anterior fragment with 15 chaetigers, length: 3.0 mm, width without parapodia: 0.6 mm; paratype 3 (<named-content xmlns:xlink="http://www.w3.org/1999/xlink" content-type="dwc:institutional_code" xlink:title="College of Ocean and Earth Sciences, Xiamen University" xlink:href="http://grbio.org/institution/xiamen-universit" xlink:type="simple">XMU</named-content>-Pol-2021-197), the anterior fragment with 13 chaetigers, length: 2.0 mm, width without parapodia: 0.6 mm. CHINA; Fujian, ZhaoAn Bay; <named-content xmlns:xlink="http://www.w3.org/1999/xlink" content-type="dwc:verbatimCoordinates" xlink:type="simple"><named-content content-type="geo-json" specific-use="{&#34;type&#34;:&#34;Point&#34;,&#34;coordinates&#34;:[117.289444,23.720556]}" id="NCID0ENAAI" xlink:type="simple">23°43'14"N, 117°17'22"E</named-content></named-content>/2.6 m depth; 28 May 2021; Zhi Wang, Yuyao Li leg.; shallow subtidal hard muddy sediment; paratype 4 (<named-content xmlns:xlink="http://www.w3.org/1999/xlink" content-type="dwc:institutional_code" xlink:title="College of Ocean and Earth Sciences, Xiamen University" xlink:href="http://grbio.org/institution/xiamen-universit" xlink:type="simple">XMU</named-content>-Pol-2021-201), the anterior fragment with 11 chaetigers, length: 1.7 mm, width without parapodia: 0.6 mm; paratype 5 (<named-content xmlns:xlink="http://www.w3.org/1999/xlink" content-type="dwc:institutional_code" xlink:title="College of Ocean and Earth Sciences, Xiamen University" xlink:href="http://grbio.org/institution/xiamen-universit" xlink:type="simple">XMU</named-content>-Pol-2021-203), the anterior fragment with 10 chaetigers, length: 1.4 mm, width without parapodia: 0.6 mm; paratype 6 (<named-content xmlns:xlink="http://www.w3.org/1999/xlink" content-type="dwc:institutional_code" xlink:title="College of Ocean and Earth Sciences, Xiamen University" xlink:href="http://grbio.org/institution/xiamen-universit" xlink:type="simple">XMU</named-content>-Pol-2021-204), the anterior fragment with 14 chaetigers, length: 2.8 mm, width without parapodia: 0.7 mm. China; Fujian, ZhaoAn Bay; <named-content xmlns:xlink="http://www.w3.org/1999/xlink" content-type="dwc:verbatimCoordinates" xlink:type="simple"><named-content content-type="geo-json" specific-use="{&#34;type&#34;:&#34;Point&#34;,&#34;coordinates&#34;:[117.310000,23.708333]}" id="NCID0ENBAI" xlink:type="simple">23°42'30"N, 117°18'36"E</named-content></named-content>/2.6 m depth; 28 May 2021; Zhi Wang, Yuyao Li leg.; shallow subtidal hard muddy sediment; paratype 7 (<named-content xmlns:xlink="http://www.w3.org/1999/xlink" content-type="dwc:institutional_code" xlink:title="College of Ocean and Earth Sciences, Xiamen University" xlink:href="http://grbio.org/institution/xiamen-universit" xlink:type="simple">XMU</named-content>-Pol-2021-205), the anterior fragment with 15 chaetigers, length: 3.2 mm, width without parapodia: 0.6 mm; paratype 8 (<named-content xmlns:xlink="http://www.w3.org/1999/xlink" content-type="dwc:institutional_code" xlink:title="College of Ocean and Earth Sciences, Xiamen University" xlink:href="http://grbio.org/institution/xiamen-universit" xlink:type="simple">XMU</named-content>-Pol-2021-207), the anterior fragment with 14 chaetigers, length: 2.9 mm, width without parapodia: 0.6 mm; paratype 9 (<named-content xmlns:xlink="http://www.w3.org/1999/xlink" content-type="dwc:institutional_code" xlink:title="College of Ocean and Earth Sciences, Xiamen University" xlink:href="http://grbio.org/institution/xiamen-universit" xlink:type="simple">XMU</named-content>-Pol-2021-208), the anterior fragment with 14 chaetigers, length: 2.1 mm, width without parapodia: 0.7 mm; paratype 10 (<named-content xmlns:xlink="http://www.w3.org/1999/xlink" content-type="dwc:institutional_code" xlink:title="College of Ocean and Earth Sciences, Xiamen University" xlink:href="http://grbio.org/institution/xiamen-universit" xlink:type="simple">XMU</named-content>-Pol-2021-209), the anterior fragment with 16 chaetigers, length: 3.0 mm, width without parapodia: 0.6 mm. China; Fujian, ZhaoAn Bay; <named-content xmlns:xlink="http://www.w3.org/1999/xlink" content-type="dwc:verbatimCoordinates" xlink:type="simple"><named-content content-type="geo-json" specific-use="{&#34;type&#34;:&#34;Point&#34;,&#34;coordinates&#34;:[117.303056,23.719722]}" id="NCID0EVCAI" xlink:type="simple">23°43'11"N, 117°18'11"E</named-content></named-content>/3.5 m depth; 28 May 2021; Zhi Wang, Yuyao Li leg.; shallow subtidal hard muddy sediment; paratype 11 (<named-content xmlns:xlink="http://www.w3.org/1999/xlink" content-type="dwc:institutional_code" xlink:title="College of Ocean and Earth Sciences, Xiamen University" xlink:href="http://grbio.org/institution/xiamen-universit" xlink:type="simple">XMU</named-content>-Pol-2021-213), the anterior fragment with 21 chaetigers, length: 3.5 mm, width without parapodia: 0.6 mm; paratype 12 (<named-content xmlns:xlink="http://www.w3.org/1999/xlink" content-type="dwc:institutional_code" xlink:title="College of Ocean and Earth Sciences, Xiamen University" xlink:href="http://grbio.org/institution/xiamen-universit" xlink:type="simple">XMU</named-content>-Pol-2021-214), the anterior fragment with 21 chaetigers, length: 3.9 mm, width without parapodia: 0.6 mm; paratype 13 (<named-content xmlns:xlink="http://www.w3.org/1999/xlink" content-type="dwc:institutional_code" xlink:title="College of Ocean and Earth Sciences, Xiamen University" xlink:href="http://grbio.org/institution/xiamen-universit" xlink:type="simple">XMU</named-content>-Pol-2021-215), the anterior fragment with 14 chaetigers, length: 3.1 mm, width without parapodia: 0.7 mm; paratype 14 (MBM287622), the anterior fragment with 2 chaetigers, length: 0.9 mm, width without parapodia: 0.5 mm. China; Fujian, ZhaoAn Bay; <named-content xmlns:xlink="http://www.w3.org/1999/xlink" content-type="dwc:verbatimCoordinates" xlink:type="simple"><named-content content-type="geo-json" specific-use="{&#34;type&#34;:&#34;Point&#34;,&#34;coordinates&#34;:[117.336667,23.709444]}" id="NCID0EVDAI" xlink:type="simple">23°42'34"N, 117°20'12"E</named-content></named-content>/2.4 m depth; 28 May 2021; Zhi Wang, Yuyao Li leg.; shallow subtidal hard muddy sediment; paratype 15 (<named-content xmlns:xlink="http://www.w3.org/1999/xlink" content-type="dwc:institutional_code" xlink:title="College of Ocean and Earth Sciences, Xiamen University" xlink:href="http://grbio.org/institution/xiamen-universit" xlink:type="simple">XMU</named-content>-Pol-2021-221), the anterior fragment with 10 chaetigers, length: 1.5 mm, width without parapodia: 0.6 mm; paratype 16 (<named-content xmlns:xlink="http://www.w3.org/1999/xlink" content-type="dwc:institutional_code" xlink:title="College of Ocean and Earth Sciences, Xiamen University" xlink:href="http://grbio.org/institution/xiamen-universit" xlink:type="simple">XMU</named-content>-Pol-2021-223), the anterior fragment with 9 chaetigers, length: 1.4 mm, width without parapodia: 0.6 mm; paratype 17 (<named-content xmlns:xlink="http://www.w3.org/1999/xlink" content-type="dwc:institutional_code" xlink:title="College of Ocean and Earth Sciences, Xiamen University" xlink:href="http://grbio.org/institution/xiamen-universit" xlink:type="simple">XMU</named-content>-Pol-2021-224), the anterior fragment with 10 chaetigers, length: 1.5 mm, width without parapodia: 0.6 mm.</p></tp:treatment-sec><tp:treatment-sec sec-type="diagnosis" id="SECID0ESEAI"><title>Diagnosis.</title><p>Two pairs of eyes arranged in a trapezoid shape. Palps one pair, biarticulated, palpostyle as long as the palpophore. Double aciculae in both notopodia and neuropodia. Notopodial furcate chaetae present, base of the shorter tine smooth.</p></tp:treatment-sec><tp:treatment-sec sec-type="description" id="SECID0EXEAI"><title>Description</title><p>(based on holotype, unless otherwise stated). Anterior fragment with 1–21 chaetigers. Body cylindrical. Fixed specimens uniformly pale (Fig. <xref ref-type="fig" rid="F2">2A, B</xref>).</p><fig id="F2" position="float" orientation="portrait"><object-id xmlns:xlink="http://www.w3.org/1999/xlink" content-type="doi" xlink:type="simple">10.3897/zookeys.1173.106112.figure2</object-id><object-id xmlns:xlink="http://www.w3.org/1999/xlink" content-type="arpha" xlink:type="simple">A6805AB2-0B0E-5BAB-B50F-821BA40CC1E8</object-id><label>Figure 2.</label><caption><p>Morphology of <italic><tp:taxon-name><tp:taxon-name-part taxon-name-part-type="genus" reg="Podarkeopsis">Podarkeopsis</tp:taxon-name-part><tp:taxon-name-part taxon-name-part-type="species" reg="chinensis">chinensis</tp:taxon-name-part></tp:taxon-name></italic> sp. nov. <bold>A, B, I</bold> holotype (<named-content xmlns:xlink="http://www.w3.org/1999/xlink" content-type="dwc:institutional_code" xlink:title="College of Ocean and Earth Sciences, Xiamen University" xlink:href="http://grbio.org/institution/xiamen-universit" xlink:type="simple">XMU</named-content>-Pol-2021-105) <bold>C</bold>–<bold>G, M</bold> paratype 5 (<named-content xmlns:xlink="http://www.w3.org/1999/xlink" content-type="dwc:institutional_code" xlink:title="College of Ocean and Earth Sciences, Xiamen University" xlink:href="http://grbio.org/institution/xiamen-universit" xlink:type="simple">XMU</named-content>-Pol-2021-203) <bold>J</bold> paratype 6 (<named-content xmlns:xlink="http://www.w3.org/1999/xlink" content-type="dwc:institutional_code" xlink:title="College of Ocean and Earth Sciences, Xiamen University" xlink:href="http://grbio.org/institution/xiamen-universit" xlink:type="simple">XMU</named-content>-Pol-2021-204) <bold>K</bold> paratype 11 (<named-content xmlns:xlink="http://www.w3.org/1999/xlink" content-type="dwc:institutional_code" xlink:title="College of Ocean and Earth Sciences, Xiamen University" xlink:href="http://grbio.org/institution/xiamen-universit" xlink:type="simple">XMU</named-content>-Pol-2021-213) <bold>L</bold> paratype 13 (<named-content xmlns:xlink="http://www.w3.org/1999/xlink" content-type="dwc:institutional_code" xlink:title="College of Ocean and Earth Sciences, Xiamen University" xlink:href="http://grbio.org/institution/xiamen-universit" xlink:type="simple">XMU</named-content>-Pol-2021-215) <bold>H, N</bold> paratype 12 (<named-content xmlns:xlink="http://www.w3.org/1999/xlink" content-type="dwc:institutional_code" xlink:title="College of Ocean and Earth Sciences, Xiamen University" xlink:href="http://grbio.org/institution/xiamen-universit" xlink:type="simple">XMU</named-content>-Pol-2021-214) <bold>A, B</bold> whole worm, dorsal and ventral view <bold>C, D</bold> anterior end, dorsal view, a dashed rectangular frame in <bold>D</bold> showing the position of nuchal organs <bold>E, F</bold> nuchal organs encircled by a dashed line <bold>G</bold> ring of papillae at the anterior edge of pharynx, inset: an papilla in detail <bold>H, I</bold> minute teeth on the inner wall of pharynx (white arrows), anterior view <bold>J</bold>–<bold>L</bold> minute teeth observed through pressed pharynx wall, dorsal view, inset in <bold>J</bold> showing enlarged minute tooth <bold>M</bold> tentacular cirri with most cirrostyles missing, right side, anterior view <bold>N</bold> chaetiger 1–3, right side, anterior view. Abbreviations: <italic>pr</italic>, prostomium; <italic>mAn</italic>, middle antenna; <italic>lAn</italic>, lateral antenna; <italic>pa</italic>, palp; <italic>no</italic>, nuchal organs; <italic>pap</italic>, papillae; <italic>tc</italic>, tentacular cirrus; <italic>dc</italic>, dorsal cirrus; <italic>vc</italic>, ventral cirrus; <italic>cs</italic>, cirrostyle; <italic>cp</italic>, cirrophore. Scale bars: 500 μm (<bold>A, B</bold>); 200 μm (<bold>C, D, G, J</bold>–<bold>L</bold>); 100 μm (<bold>E, F, H</bold>); 20 μm (<bold>insets in G and J</bold>).</p></caption><graphic xmlns:xlink="http://www.w3.org/1999/xlink" xlink:href="zookeys-1173-339_article-106112__-g002.jpg" position="float" orientation="portrait" xlink:type="simple" id="oo_889371.jpg"><uri content-type="original_file" xlink:type="simple">https://binary.pensoft.net/fig/889371</uri></graphic></fig><p>Prostomium twice as wide as long. Eyes two pairs, placed towards the posterior prostomial margin, trapezoidally arranged, anterior pair kidney-shaped, larger than posterior pair, posterior pair oval (Fig. <xref ref-type="fig" rid="F2">2A, B</xref>). Palps one pair, biarticulated, palpostyle as long as palpophore. Three antennae, tapered. Median antenna thinner than lateral ones, lost in holotype, about half the length of lateral ones in paratype 5 (Fig. <xref ref-type="fig" rid="F2">2A, C, D</xref>). Nuchal organs of paratype 5 on lateral-posterior edge of prostomium (Fig. <xref ref-type="fig" rid="F2">2E, F</xref>). Pharynx strong, reversible, anterior edge with 10 triangular papillae (Fig. <xref ref-type="fig" rid="F2">2A, B, G</xref>). Teeth, minute, one pair, nearly triangular, symmetrically distributed on the inner wall of pharynx, visible from anterior view of pharynx in both holotype and paratypes (Fig. <xref ref-type="fig" rid="F2">2H–L</xref>). Tentacular cirri eight pairs, biarticulated, most cirrostyles missing (Fig. <xref ref-type="fig" rid="F2">2A, B</xref>).</p><p>Parapodia sesquiramous with acicula in cirrophore and without protruding notopodial chaetae in chaetigers 1–3 (Fig. <xref ref-type="fig" rid="F3">3A–C</xref>), biramous thereafter (Fig. <xref ref-type="fig" rid="F3">3D–I</xref>). Notopodial aciculae one pair, extending into cirrophores in chaetigers 1–4, extending into a small notopodial lobe in following chaetigers (Fig. <xref ref-type="fig" rid="F3">3A–I</xref>). Notopodial cirri digitate, about twice the length of neuropodial lobe, neuropodial cirri thinner, not longer than neuropodial lobe (Fig. <xref ref-type="fig" rid="F3">3C, E–G, J</xref>). Neuropodial aciculae one pair, neuropodial lobe in anterior chaetigers developed, prechaetal lobe long, digitated, postchaetal lobe rounded (Fig. <xref ref-type="fig" rid="F3">3A–F</xref>).</p><fig id="F3" position="float" orientation="portrait"><object-id xmlns:xlink="http://www.w3.org/1999/xlink" content-type="doi" xlink:type="simple">10.3897/zookeys.1173.106112.figure3</object-id><object-id xmlns:xlink="http://www.w3.org/1999/xlink" content-type="arpha" xlink:type="simple">BC64759E-0623-5BC7-A889-A53EB63CEA86</object-id><label>Figure 3.</label><caption><p>Parapodia of <italic><tp:taxon-name><tp:taxon-name-part taxon-name-part-type="genus" reg="Podarkeopsis">Podarkeopsis</tp:taxon-name-part><tp:taxon-name-part taxon-name-part-type="species" reg="chinensis">chinensis</tp:taxon-name-part></tp:taxon-name></italic> sp. nov. <bold>A–I</bold> parapodia of holotype (<named-content xmlns:xlink="http://www.w3.org/1999/xlink" content-type="dwc:institutional_code" xlink:title="College of Ocean and Earth Sciences, Xiamen University" xlink:href="http://grbio.org/institution/xiamen-universit" xlink:type="simple">XMU</named-content>-Pol-2021-105) <bold>J, K</bold> parapodia of paratype 10 (<named-content xmlns:xlink="http://www.w3.org/1999/xlink" content-type="dwc:institutional_code" xlink:title="College of Ocean and Earth Sciences, Xiamen University" xlink:href="http://grbio.org/institution/xiamen-universit" xlink:type="simple">XMU</named-content>-Pol-2021-209) <bold>L</bold> parapodia of paratype 12 (<named-content xmlns:xlink="http://www.w3.org/1999/xlink" content-type="dwc:institutional_code" xlink:title="College of Ocean and Earth Sciences, Xiamen University" xlink:href="http://grbio.org/institution/xiamen-universit" xlink:type="simple">XMU</named-content>-Pol-2021-214). <bold>A</bold> chaetiger 1, right side, posterior view <bold>B</bold> chaetiger 2, right side, anterior view <bold>C–E</bold> chaetiger 3–5, right side, posterior view <bold>F</bold> chaetiger 12, right side, anterior view <bold>G</bold> chaetiger 13, left side, posterior view <bold>H</bold> chaetiger 19, left side, anterior view <bold>I</bold> chaetiger 20, right side, anterior view. <bold>J</bold> chaetiger 3, left side, posterior view <bold>K</bold> chaetiger 13, left side, anterior view <bold>L</bold> chaetiger 13, right side, posterior view. <bold>Insets in A–E</bold> show numbers of notopodial and neuropodial aciculae. <bold>Insets in F</bold> show a small notopodial lobe with five notochaetae. Scale bars: 100 μm (<bold>A</bold>–<bold>L</bold>); 10 μm (<bold>insets in A</bold>–<bold>F</bold>).</p></caption><graphic xmlns:xlink="http://www.w3.org/1999/xlink" xlink:href="zookeys-1173-339_article-106112__-g003.jpg" position="float" orientation="portrait" xlink:type="simple" id="oo_889372.jpg"><uri content-type="original_file" xlink:type="simple">https://binary.pensoft.net/fig/889372</uri></graphic></fig><p>Notochaetae 3 types. Furcate chaetae 2 or 3, bifid, base of the shorter tine smooth, longer tine about 2.3 times as long as shorter one (Fig. <xref ref-type="fig" rid="F4">4A–D</xref>). Acicular chaetae blunt, 1 or 2 (Fig. <xref ref-type="fig" rid="F4">4A, C, D</xref>). Capillary chaetae smooth and slender, longer than furcate chaetae and acicular chaetae, 1 or 2 in number (Fig. <xref ref-type="fig" rid="F4">4A, C, D</xref>). Neurochaetae all composite falcigers (Fig. <xref ref-type="fig" rid="F4">4E–H</xref>). Blade of all falcigers unidentate, blade length/width ratios ranging from 7 to 80 (Fig. <xref ref-type="fig" rid="F4">4F–H</xref>). Hooded neurochaetae rarely present, 0 or 1 per parapodia; if present, in subacicular bundle of neurochaetae (Fig. <xref ref-type="fig" rid="F4">4F2, H2</xref>).</p><fig id="F4" position="float" orientation="portrait"><object-id xmlns:xlink="http://www.w3.org/1999/xlink" content-type="doi" xlink:type="simple">10.3897/zookeys.1173.106112.figure4</object-id><object-id xmlns:xlink="http://www.w3.org/1999/xlink" content-type="arpha" xlink:type="simple">47553C09-544F-54B7-BC1C-6D629A7419B6</object-id><label>Figure 4.</label><caption><p>Chaetae of <italic><tp:taxon-name><tp:taxon-name-part taxon-name-part-type="genus" reg="Podarkeopsis">Podarkeopsis</tp:taxon-name-part><tp:taxon-name-part taxon-name-part-type="species" reg="chinensis">chinensis</tp:taxon-name-part></tp:taxon-name></italic> sp. nov. <bold>A, C, D, F</bold>–<bold>H</bold> holotype (<named-content xmlns:xlink="http://www.w3.org/1999/xlink" content-type="dwc:institutional_code" xlink:title="College of Ocean and Earth Sciences, Xiamen University" xlink:href="http://grbio.org/institution/xiamen-universit" xlink:type="simple">XMU</named-content>-Pol-2021-105), light microscope; <bold>B, E</bold> paratype 5 (<named-content xmlns:xlink="http://www.w3.org/1999/xlink" content-type="dwc:institutional_code" xlink:title="College of Ocean and Earth Sciences, Xiamen University" xlink:href="http://grbio.org/institution/xiamen-universit" xlink:type="simple">XMU</named-content>-Pol-2021-203), scanning electron microscope. <bold>A</bold>–<bold>D</bold> notochaetae <bold>A1</bold> forked chaeta <bold>A2</bold> acicular chaeta <bold>A3</bold> capillary chaeta, chaetiger 5 <bold>B</bold> furcate chaetae, chaetiger 5 <bold>C1</bold> forked chaetae <bold>C2</bold> acicular chaeta <bold>C3, C4</bold> capillary chaetae, chaetiger 11 <bold>D1</bold> forked chaetae <bold>D2, D3</bold> acicular chaetae <bold>D4</bold> capillary chaeta, chaetiger 19 <bold>E–H</bold> neuropodial falcigers <bold>E, F</bold> chaetiger 1 <bold>G</bold> chaetiger 11 <bold>H</bold> chaetiger 19. Scale bars: 200 μm (<bold>A, C, D, F3–F5, G2–G4, H3–H5</bold>); 10 μm (<bold>B</bold>); 15 μm (<bold>E</bold>); 300 μm (<bold>F1, F2, G1, H1, H2</bold>).</p></caption><graphic xmlns:xlink="http://www.w3.org/1999/xlink" xlink:href="zookeys-1173-339_article-106112__-g004.jpg" position="float" orientation="portrait" xlink:type="simple" id="oo_889373.jpg"><uri content-type="original_file" xlink:type="simple">https://binary.pensoft.net/fig/889373</uri></graphic></fig></tp:treatment-sec><tp:treatment-sec sec-type="Intraspecific variation" id="SECID0EDRAI"><title>Intraspecific variation.</title><p>Examination of the holotype and several paratypes of <italic><tp:taxon-name><tp:taxon-name-part taxon-name-part-type="genus" reg="Podarkeopsis">P.</tp:taxon-name-part><tp:taxon-name-part taxon-name-part-type="species" reg="chinensis">chinensis</tp:taxon-name-part></tp:taxon-name></italic> sp. nov. revealed different numbers of the three kinds of notochaetae. In the holotype, there were 2 or 3 furcate chaetae, 1 or 2 acicular chaetae, and 1 or 2 capillary chaetae. However, several paratypes had 2–4 furcate chaetae, 1–4 acicular chaetae, and 1–3 capillary chaetae. The number of these chaetae may be related to the developmental stages or environmental conditions.</p></tp:treatment-sec><tp:treatment-sec sec-type="remarks" id="SECID0EURAI"><title>Remarks.</title><p>The new species can be distinguished from the other nine species of the genus in having 1) median antenna about half as long as lateral ones, while <italic><tp:taxon-name><tp:taxon-name-part taxon-name-part-type="genus" reg="Podarkeopsis">P.</tp:taxon-name-part><tp:taxon-name-part taxon-name-part-type="species" reg="arenicolus">arenicolus</tp:taxon-name-part></tp:taxon-name></italic>, <italic><tp:taxon-name><tp:taxon-name-part taxon-name-part-type="genus" reg="Podarkeopsis">P.</tp:taxon-name-part><tp:taxon-name-part taxon-name-part-type="species" reg="brevipalpa">brevipalpa</tp:taxon-name-part></tp:taxon-name></italic>, <italic><tp:taxon-name><tp:taxon-name-part taxon-name-part-type="genus" reg="Podarkeopsis">P.</tp:taxon-name-part><tp:taxon-name-part taxon-name-part-type="species" reg="galangaui">galangaui</tp:taxon-name-part></tp:taxon-name></italic>, <italic><tp:taxon-name><tp:taxon-name-part taxon-name-part-type="genus" reg="Podarkeopsis">P.</tp:taxon-name-part><tp:taxon-name-part taxon-name-part-type="species" reg="glabrus">glabrus</tp:taxon-name-part></tp:taxon-name></italic>, and <italic><tp:taxon-name><tp:taxon-name-part taxon-name-part-type="genus" reg="Podarkeopsis">P.</tp:taxon-name-part><tp:taxon-name-part taxon-name-part-type="species" reg="helgolandicus">helgolandicus</tp:taxon-name-part></tp:taxon-name></italic> have median antenna shorter than half of the lateral ones (<xref ref-type="bibr" rid="B11">Hartmann-Schröder 1959</xref>; <xref ref-type="bibr" rid="B10">Hartman 1961</xref>; <xref ref-type="bibr" rid="B20">Laubier 1961</xref>; <xref ref-type="bibr" rid="B13">Hilbig and Dittmer 1979</xref>; <xref ref-type="bibr" rid="B31">Rizzo and Salazar-Vallejo 2014</xref>); another species, <italic><tp:taxon-name><tp:taxon-name-part taxon-name-part-type="genus" reg="Podarkeopsis">P.</tp:taxon-name-part><tp:taxon-name-part taxon-name-part-type="species" reg="perkinsi">perkinsi</tp:taxon-name-part></tp:taxon-name></italic>, however, has median antenna about two-thirds as long as lateral one (<xref ref-type="bibr" rid="B12">Hilbig 1992</xref>); 2) ventral cirri as long as, or barely shorter than neuropodial lobe, while <italic><tp:taxon-name><tp:taxon-name-part taxon-name-part-type="genus" reg="Podarkeopsis">P.</tp:taxon-name-part><tp:taxon-name-part taxon-name-part-type="species" reg="brevipalpa">brevipalpa</tp:taxon-name-part></tp:taxon-name></italic>, <italic><tp:taxon-name><tp:taxon-name-part taxon-name-part-type="genus" reg="Podarkeopsis">P.</tp:taxon-name-part><tp:taxon-name-part taxon-name-part-type="species" reg="galangaui">galangaui</tp:taxon-name-part></tp:taxon-name></italic>, and <italic><tp:taxon-name><tp:taxon-name-part taxon-name-part-type="genus" reg="Podarkeopsis">P.</tp:taxon-name-part><tp:taxon-name-part taxon-name-part-type="species" reg="glabrus">glabrus</tp:taxon-name-part></tp:taxon-name></italic> have ventral cirri apparently longer than neuropodial lobe (<xref ref-type="bibr" rid="B11">Hartmann-Schröder 1959</xref>; <xref ref-type="bibr" rid="B10">Hartman 1961</xref>; <xref ref-type="bibr" rid="B20">Laubier 1961</xref>), <italic><tp:taxon-name><tp:taxon-name-part taxon-name-part-type="genus" reg="Podarkeopsis">P.</tp:taxon-name-part><tp:taxon-name-part taxon-name-part-type="species" reg="guadalupensis">guadalupensis</tp:taxon-name-part></tp:taxon-name></italic> and <italic><tp:taxon-name><tp:taxon-name-part taxon-name-part-type="genus" reg="Podarkeopsis">P.</tp:taxon-name-part><tp:taxon-name-part taxon-name-part-type="species" reg="levifuscina">levifuscina</tp:taxon-name-part></tp:taxon-name></italic> have ventral cirri markedly shorter than neuropodial lobe (<xref ref-type="bibr" rid="B1">Amoureux 1985</xref>; <xref ref-type="bibr" rid="B26">Perkins 1984</xref>); 3) double aciculae in both notopodia and neuropodia, while <italic><tp:taxon-name><tp:taxon-name-part taxon-name-part-type="genus" reg="Podarkeopsis">P.</tp:taxon-name-part><tp:taxon-name-part taxon-name-part-type="species" reg="capensis">capensis</tp:taxon-name-part></tp:taxon-name></italic>, <italic><tp:taxon-name><tp:taxon-name-part taxon-name-part-type="genus" reg="Podarkeopsis">P.</tp:taxon-name-part><tp:taxon-name-part taxon-name-part-type="species" reg="glabrus">glabrus</tp:taxon-name-part></tp:taxon-name></italic>, and <italic><tp:taxon-name><tp:taxon-name-part taxon-name-part-type="genus" reg="Podarkeopsis">P.</tp:taxon-name-part><tp:taxon-name-part taxon-name-part-type="species" reg="perkinsi">perkinsi</tp:taxon-name-part></tp:taxon-name></italic> have one aciculae in both notopodia and neuropodia (<xref ref-type="bibr" rid="B6">Day 1963</xref>; <xref ref-type="bibr" rid="B10">Hartman 1961</xref>; <xref ref-type="bibr" rid="B12">Hilbig 1992</xref>), and <italic><tp:taxon-name><tp:taxon-name-part taxon-name-part-type="genus" reg="Podarkeopsis">P.</tp:taxon-name-part><tp:taxon-name-part taxon-name-part-type="species" reg="levifuscina">levifuscina</tp:taxon-name-part></tp:taxon-name></italic> has one acicula in notopodia and double aciculae in neuropodia (<xref ref-type="bibr" rid="B26">Perkins 1984</xref>); and 4) notopodial furcate chaetae with both handles smooth, while <italic><tp:taxon-name><tp:taxon-name-part taxon-name-part-type="genus" reg="Podarkeopsis">P.</tp:taxon-name-part><tp:taxon-name-part taxon-name-part-type="species" reg="galangaui">galangaui</tp:taxon-name-part></tp:taxon-name></italic>, <italic><tp:taxon-name><tp:taxon-name-part taxon-name-part-type="genus" reg="Podarkeopsis">P.</tp:taxon-name-part><tp:taxon-name-part taxon-name-part-type="species" reg="glabrus">glabrus</tp:taxon-name-part></tp:taxon-name></italic>, <italic><tp:taxon-name><tp:taxon-name-part taxon-name-part-type="genus" reg="Podarkeopsis">P.</tp:taxon-name-part><tp:taxon-name-part taxon-name-part-type="species" reg="guadalupensis">guadalupensis</tp:taxon-name-part></tp:taxon-name></italic>, <italic><tp:taxon-name><tp:taxon-name-part taxon-name-part-type="genus" reg="Podarkeopsis">P.</tp:taxon-name-part><tp:taxon-name-part taxon-name-part-type="species" reg="helgolandicus">helgolandicus</tp:taxon-name-part></tp:taxon-name></italic>, and <italic><tp:taxon-name><tp:taxon-name-part taxon-name-part-type="genus" reg="Podarkeopsis">P.</tp:taxon-name-part><tp:taxon-name-part taxon-name-part-type="species" reg="perkinsi">perkinsi</tp:taxon-name-part></tp:taxon-name></italic> have notopodial furcate chaetae with denticulated at the base of either the shorter handle or both handles (<xref ref-type="bibr" rid="B10">Hartman 1961</xref>; <xref ref-type="bibr" rid="B20">Laubier 1961</xref>; <xref ref-type="bibr" rid="B13">Hilbig and Dittmer 1979</xref>; <xref ref-type="bibr" rid="B1">Amoureux 1985</xref>; <xref ref-type="bibr" rid="B12">Hilbig 1992</xref>).</p></tp:treatment-sec><tp:treatment-sec sec-type="etymology" id="SECID0EG2AI"><title>Etymology.</title><p>The specific name <italic>chinensis</italic> is an adjective in the nominative singular, derived from China, where the specimens were collected. The suggested formal Chinese name for this species is “中国健足虫”.</p></tp:treatment-sec><tp:treatment-sec sec-type="habitat" id="SECID0EO2AI"><title>Habitat.</title><p>Intertidal, shallow subtidal muddy sediment.</p></tp:treatment-sec><tp:treatment-sec sec-type="distribution" id="SECID0ET2AI"><title>Distribution.</title><p><italic><tp:taxon-name><tp:taxon-name-part taxon-name-part-type="genus" reg="Podarkeopsis">Podarkeopsis</tp:taxon-name-part><tp:taxon-name-part taxon-name-part-type="species" reg="chinensis">chinensis</tp:taxon-name-part></tp:taxon-name></italic> sp. nov. is currently known from Daya Bay, Guangdong and ZhaoAn Bay, Fujian, China. It is expected that this species is widely distributed along the coast of southeast China.</p></tp:treatment-sec><tp:treatment-sec><!--Section generated to contain objects referenced in tp:taxon-treatment.--><fig id="F1" position="float" orientation="portrait"><object-id xmlns:xlink="http://www.w3.org/1999/xlink" content-type="doi" xlink:type="simple">10.3897/zookeys.1173.106112.figure1</object-id><object-id xmlns:xlink="http://www.w3.org/1999/xlink" content-type="arpha" xlink:type="simple">8367BE58-845D-59B8-8F7F-99D144D4D0E7</object-id><label>Figure 1.</label><caption><p>Type localities of <italic><tp:taxon-name><tp:taxon-name-part taxon-name-part-type="genus" reg="Podarkeopsis">Podarkeopsis</tp:taxon-name-part></tp:taxon-name></italic> species around the world (red spots and numbers, data from <xref ref-type="bibr" rid="B30">Read and Fauchald 2023</xref>) and records of <italic><tp:taxon-name><tp:taxon-name-part taxon-name-part-type="genus" reg="Podarkeopsis">Podarkeopsis</tp:taxon-name-part></tp:taxon-name></italic> from the China seas (blue triangles and letters). Numbers next to the red circles represent <bold>1</bold><italic><tp:taxon-name><tp:taxon-name-part taxon-name-part-type="genus" reg="Podarkeopsis">P.</tp:taxon-name-part><tp:taxon-name-part taxon-name-part-type="species" reg="arenicolus">arenicolus</tp:taxon-name-part></tp:taxon-name></italic> (La Greca, 1946), Gulf of Naples <bold>2</bold><italic><tp:taxon-name><tp:taxon-name-part taxon-name-part-type="genus" reg="Podarkeopsis">P.</tp:taxon-name-part><tp:taxon-name-part taxon-name-part-type="species" reg="brevipalpa">brevipalpa</tp:taxon-name-part></tp:taxon-name></italic> (Hartmann-Schröder, 1959), El Salvador EEZ <bold>3</bold><italic><tp:taxon-name><tp:taxon-name-part taxon-name-part-type="genus" reg="Podarkeopsis">P.</tp:taxon-name-part><tp:taxon-name-part taxon-name-part-type="species" reg="galangaui">galangaui</tp:taxon-name-part></tp:taxon-name></italic> Laubier, 1961, Banyuls, France <bold>4</bold><italic><tp:taxon-name><tp:taxon-name-part taxon-name-part-type="genus" reg="Podarkeopsis">P.</tp:taxon-name-part><tp:taxon-name-part taxon-name-part-type="species" reg="glabrus">glabrus</tp:taxon-name-part></tp:taxon-name></italic> (Hartman, 1961), Southern California <bold>5</bold><italic><tp:taxon-name><tp:taxon-name-part taxon-name-part-type="genus" reg="Podarkeopsis">P.</tp:taxon-name-part><tp:taxon-name-part taxon-name-part-type="species" reg="capensis">capensis</tp:taxon-name-part></tp:taxon-name></italic> (Day, 1963), South Africa <bold>6</bold><italic><tp:taxon-name><tp:taxon-name-part taxon-name-part-type="genus" reg="Podarkeopsis">P.</tp:taxon-name-part><tp:taxon-name-part taxon-name-part-type="species" reg="helgolandicus">helgolandicus</tp:taxon-name-part></tp:taxon-name></italic> (Hilbig &amp; Dittmer, 1979), Helgoland, Germany <bold>7</bold><italic><tp:taxon-name><tp:taxon-name-part taxon-name-part-type="genus" reg="Podarkeopsis">P.</tp:taxon-name-part><tp:taxon-name-part taxon-name-part-type="species" reg="levifuscina">levifuscina</tp:taxon-name-part></tp:taxon-name></italic> Perkins, 1984, North Carolina, USA <bold>8</bold><italic><tp:taxon-name><tp:taxon-name-part taxon-name-part-type="genus" reg="Podarkeopsis">P.</tp:taxon-name-part><tp:taxon-name-part taxon-name-part-type="species" reg="guadalupensis">guadalupensis</tp:taxon-name-part></tp:taxon-name></italic> Amoureux, 1985, Caribbean Costa Rica <bold>9</bold><italic><tp:taxon-name><tp:taxon-name-part taxon-name-part-type="genus" reg="Podarkeopsis">P.</tp:taxon-name-part><tp:taxon-name-part taxon-name-part-type="species" reg="perkinsi">perkinsi</tp:taxon-name-part></tp:taxon-name></italic> Hilbig, 1992, California, US <bold>10</bold><italic><tp:taxon-name><tp:taxon-name-part taxon-name-part-type="genus" reg="Podarkeopsis">P.</tp:taxon-name-part><tp:taxon-name-part taxon-name-part-type="species" reg="chinensis">chinensis</tp:taxon-name-part></tp:taxon-name></italic> sp. nov., Daya Bay, Guangdong, China (this study). Letters corresponding to the blue triangles along southeastern China represent <bold>a</bold><italic><tp:taxon-name><tp:taxon-name-part taxon-name-part-type="genus" reg="Podarkeopsis">P.</tp:taxon-name-part></tp:taxon-name></italic> sp. A &amp; B, Hong Kong (<xref ref-type="bibr" rid="B34">Shin 1998</xref>) <bold>b</bold><italic><tp:taxon-name><tp:taxon-name-part taxon-name-part-type="genus" reg="Podarkeopsis">P.</tp:taxon-name-part></tp:taxon-name></italic> sp., Beibu Gulf (<xref ref-type="bibr" rid="B38">Wang 2008</xref>) <bold>c</bold><italic><tp:taxon-name><tp:taxon-name-part taxon-name-part-type="genus" reg="Podarkeopsis">P.</tp:taxon-name-part><tp:taxon-name-part taxon-name-part-type="species" reg="galangani">galangani</tp:taxon-name-part></tp:taxon-name></italic>, Daya Bay, Guangdong (<xref ref-type="bibr" rid="B22">Li 2010</xref>) <bold>d</bold><italic><tp:taxon-name><tp:taxon-name-part taxon-name-part-type="genus" reg="Podarkeopsis">P.</tp:taxon-name-part></tp:taxon-name></italic> sp., Daya Bay, Guangdong (<xref ref-type="bibr" rid="B7">Du et al. 2011</xref>) <bold>e</bold><italic><tp:taxon-name><tp:taxon-name-part taxon-name-part-type="genus" reg="Podarkeopsis">P.</tp:taxon-name-part></tp:taxon-name></italic> sp., Hong Kong (<xref ref-type="bibr" rid="B39">Wang et al. 2017</xref>) <bold>f</bold><italic><tp:taxon-name><tp:taxon-name-part taxon-name-part-type="genus" reg="Podarkeopsis">P.</tp:taxon-name-part></tp:taxon-name></italic> sp., Daya Bay, Guangdong (<xref ref-type="bibr" rid="B41">Zhang 2017</xref>) <bold>g</bold><italic><tp:taxon-name><tp:taxon-name-part taxon-name-part-type="genus" reg="Podarkeopsis">P.</tp:taxon-name-part><tp:taxon-name-part taxon-name-part-type="species" reg="chinensis">chinensis</tp:taxon-name-part></tp:taxon-name></italic> sp. nov., Daya Bay, Guangdong and ZhaoAn Bay, Fujian (this study). Source of map: No. GS(2016)1563.</p></caption><graphic xmlns:xlink="http://www.w3.org/1999/xlink" xlink:href="zookeys-1173-339_article-106112__-g001.jpg" position="float" orientation="portrait" xlink:type="simple" id="oo_889370.jpg"><uri content-type="original_file" xlink:type="simple">https://binary.pensoft.net/fig/889370</uri></graphic></fig><fig id="F5" position="float" orientation="portrait"><object-id xmlns:xlink="http://www.w3.org/1999/xlink" content-type="doi" xlink:type="simple">10.3897/zookeys.1173.106112.figure5</object-id><object-id xmlns:xlink="http://www.w3.org/1999/xlink" content-type="arpha" xlink:type="simple">FD6AB409-CEA2-5AF4-908A-54AF73C2FF3A</object-id><label>Figure 5.</label><caption><p>Phylogenetic trees of <italic><tp:taxon-name><tp:taxon-name-part taxon-name-part-type="genus" reg="Podarkeopsis">Podarkeopsis</tp:taxon-name-part></tp:taxon-name></italic> based on 3943-bp concatenated sequences of 636 bp <italic>COI</italic>, 496 bp <italic>16S rRNA</italic>, 1554 bp <italic>18S rRNA</italic>, 954 bp <italic>28S rRNA</italic> and 304 bp <italic>histone H3</italic> gene fragments <bold>A</bold> maximum-likelihood (<abbrev xmlns:xlink="http://www.w3.org/1999/xlink" xlink:title="maximum-likelihood" id="ABBRID0EW6AI" xlink:type="simple">ML</abbrev>) tree <bold>B</bold> Bayesian-inference (<abbrev xmlns:xlink="http://www.w3.org/1999/xlink" xlink:title="Bayesian-inference" id="ABBRID0E36AI" xlink:type="simple">BI</abbrev>) tree. Vouchers (isolates) and accession numbers of the analyzed species are listed in Table <xref ref-type="table" rid="T1">1</xref>. Branch support values refer to bootstrap (BS) and Bayesian posterior probabilities (BPP), and branch support values lower than 80 (BS) and 0.8 (BPP) are omitted. The scale bar indicates the number of substitutions per site.</p></caption><graphic xmlns:xlink="http://www.w3.org/1999/xlink" xlink:href="zookeys-1173-339_article-106112__-g005.jpg" position="float" orientation="portrait" xlink:type="simple" id="oo_889374.jpg"><uri content-type="original_file" xlink:type="simple">https://binary.pensoft.net/fig/889374</uri></graphic></fig><table-wrap id="T1" position="float" orientation="portrait"><label>Table 1.</label><caption><p>Sequence accession numbers (GenBank and BOLD) and specimen information of <italic><tp:taxon-name><tp:taxon-name-part taxon-name-part-type="genus" reg="Podarkeopsis">Podarkeopsis</tp:taxon-name-part></tp:taxon-name></italic> and <italic><tp:taxon-name><tp:taxon-name-part taxon-name-part-type="genus" reg="Oxydromus">Oxydromus</tp:taxon-name-part></tp:taxon-name></italic> used in this study.</p></caption><table id="TID0EZKBG" rules="all"><tbody><tr><th rowspan="1" colspan="1">Taxon</th><th rowspan="1" colspan="1">Origin</th><th rowspan="1" colspan="1">Voucher/Sample ID</th><th rowspan="1" colspan="1">
                  <italic>COI</italic>
                </th><th rowspan="1" colspan="1">
                  <italic>16S rRNA</italic>
                </th><th rowspan="1" colspan="1">
                  <italic>18S rRNA</italic>
                </th><th rowspan="1" colspan="1">
                  <italic>28S rRNA</italic>
                </th><th rowspan="1" colspan="1">
                  <italic>histone H3</italic>
                </th><th rowspan="1" colspan="1">Reference</th></tr><tr><td rowspan="1" colspan="1">
                  <italic>
                    <tp:taxon-name><tp:taxon-name-part taxon-name-part-type="genus" reg="Oxydromus">Oxydromus</tp:taxon-name-part><tp:taxon-name-part taxon-name-part-type="species" reg="obscurus">obscurus</tp:taxon-name-part></tp:taxon-name>
                  </italic>
                </td><td rowspan="1" colspan="1">North Carolina, USA</td><td rowspan="1" colspan="1">GNM 86189</td><td rowspan="1" colspan="1" style="color: #396ba6">
                  <ext-link xmlns:xlink="http://www.w3.org/1999/xlink" ext-link-type="gen" xlink:href="KJ855073" xlink:type="simple">KJ855073</ext-link>
                </td><td rowspan="1" colspan="1" style="color: #396ba6">
                  <ext-link xmlns:xlink="http://www.w3.org/1999/xlink" ext-link-type="gen" xlink:href="KJ855068" xlink:type="simple">KJ855068</ext-link>
                </td><td rowspan="1" colspan="1">–</td><td rowspan="1" colspan="1" style="color: #396ba6">
                  <ext-link xmlns:xlink="http://www.w3.org/1999/xlink" ext-link-type="gen" xlink:href="KJ855080" xlink:type="simple">KJ855080</ext-link>
                </td><td rowspan="1" colspan="1">–</td><td rowspan="1" colspan="1">
                  <xref ref-type="bibr" rid="B23">Martin et al. 2015</xref>
                </td></tr><tr><td rowspan="1" colspan="1">
                  <italic>
                    <tp:taxon-name><tp:taxon-name-part taxon-name-part-type="genus" reg="Oxydromus">Oxydromus</tp:taxon-name-part><tp:taxon-name-part taxon-name-part-type="species" reg="microantennatus">microantennatus</tp:taxon-name-part></tp:taxon-name>
                  </italic>
                </td><td rowspan="1" colspan="1">Australia</td><td rowspan="1" colspan="1">GNM 86192</td><td rowspan="1" colspan="1" style="color: #396ba6">
                  <ext-link xmlns:xlink="http://www.w3.org/1999/xlink" ext-link-type="gen" xlink:href="KJ855072" xlink:type="simple">KJ855072</ext-link>
                </td><td rowspan="1" colspan="1" style="color: #396ba6">
                  <ext-link xmlns:xlink="http://www.w3.org/1999/xlink" ext-link-type="gen" xlink:href="KJ855067" xlink:type="simple">KJ855067</ext-link>
                </td><td rowspan="1" colspan="1">–</td><td rowspan="1" colspan="1" style="color: #396ba6">
                  <ext-link xmlns:xlink="http://www.w3.org/1999/xlink" ext-link-type="gen" xlink:href="KJ855079" xlink:type="simple">KJ855079</ext-link>
                </td><td rowspan="1" colspan="1">–</td><td rowspan="1" colspan="1">
                  <xref ref-type="bibr" rid="B23">Martin et al. 2015</xref>
                </td></tr><tr><td rowspan="1" colspan="1">
                  <italic>
                    <tp:taxon-name><tp:taxon-name-part taxon-name-part-type="genus" reg="Podarkeopsis">Podarkeopsis</tp:taxon-name-part><tp:taxon-name-part taxon-name-part-type="species" reg="arenicolus">arenicolus</tp:taxon-name-part></tp:taxon-name>
                  </italic>
                </td><td rowspan="1" colspan="1">France</td><td rowspan="1" colspan="1">SMNH 83509</td><td rowspan="1" colspan="1" style="color: #396ba6">
                  <ext-link xmlns:xlink="http://www.w3.org/1999/xlink" ext-link-type="gen" xlink:href="JN571827" xlink:type="simple">JN571827</ext-link>
                </td><td rowspan="1" colspan="1" style="color: #396ba6">
                  <ext-link xmlns:xlink="http://www.w3.org/1999/xlink" ext-link-type="gen" xlink:href="JN571879" xlink:type="simple">JN571879</ext-link>
                </td><td rowspan="1" colspan="1" style="color: #396ba6">
                  <ext-link xmlns:xlink="http://www.w3.org/1999/xlink" ext-link-type="gen" xlink:href="JN571889" xlink:type="simple">JN571889</ext-link>
                </td><td rowspan="1" colspan="1" style="color: #396ba6">
                  <ext-link xmlns:xlink="http://www.w3.org/1999/xlink" ext-link-type="gen" xlink:href="DQ442609" xlink:type="simple">DQ442609</ext-link>
                </td><td rowspan="1" colspan="1">–</td><td rowspan="1" colspan="1"><xref ref-type="bibr" rid="B33">Ruta et al. 2007</xref>; <xref ref-type="bibr" rid="B35">Summers et al. 2015</xref></td></tr><tr><td rowspan="1" colspan="1">
                  <italic>
                    <tp:taxon-name><tp:taxon-name-part taxon-name-part-type="genus" reg="Podarkeopsis">Podarkeopsis</tp:taxon-name-part><tp:taxon-name-part taxon-name-part-type="species" reg="capensis">capensis</tp:taxon-name-part></tp:taxon-name>
                  </italic>
                </td><td rowspan="1" colspan="1">Saudi Arabia</td><td rowspan="1" colspan="1">Itsastk13-P113</td><td rowspan="1" colspan="1" style="color: #396ba6">
                  <ext-link xmlns:xlink="http://www.w3.org/1999/xlink" ext-link-type="gen" xlink:href="KT307681" xlink:type="simple">KT307681</ext-link>
                </td><td rowspan="1" colspan="1">–</td><td rowspan="1" colspan="1">–</td><td rowspan="1" colspan="1">–</td><td rowspan="1" colspan="1">–</td><td rowspan="1" colspan="1">
                  <xref ref-type="bibr" rid="B2">Aylagas et al. 2016</xref>
                </td></tr><tr><td rowspan="1" colspan="1">*<italic><tp:taxon-name><tp:taxon-name-part taxon-name-part-type="genus" reg="Podarkeopsis">Podarkeopsis</tp:taxon-name-part><tp:taxon-name-part taxon-name-part-type="species" reg="glabrus">glabrus</tp:taxon-name-part></tp:taxon-name></italic></td><td rowspan="1" colspan="1">Washington, USA</td><td rowspan="1" colspan="1">2849_DNA</td><td rowspan="1" colspan="1" style="color: #396ba6">
                  <ext-link xmlns:xlink="http://www.w3.org/1999/xlink" xlink:href="http://www.boldsystems.org/index.php/Public_RecordView?processid=BBPS549-19" ext-link-type="uri" xlink:type="simple">BBPS549-19</ext-link>
                </td><td rowspan="1" colspan="1">–</td><td rowspan="1" colspan="1">–</td><td rowspan="1" colspan="1">–</td><td rowspan="1" colspan="1">–</td><td rowspan="1" colspan="1">BOLD direct submission</td></tr><tr><td rowspan="1" colspan="1">*<italic><tp:taxon-name><tp:taxon-name-part taxon-name-part-type="genus" reg="Podarkeopsis">Podarkeopsis</tp:taxon-name-part><tp:taxon-name-part taxon-name-part-type="species" reg="glabrus">glabrus</tp:taxon-name-part></tp:taxon-name></italic></td><td rowspan="1" colspan="1">Washington, USA</td><td rowspan="1" colspan="1">2852_DNA</td><td rowspan="1" colspan="1" style="color: #396ba6">
                  <ext-link xmlns:xlink="http://www.w3.org/1999/xlink" xlink:href="http://www.boldsystems.org/index.php/Public_RecordView?processid=BBPS550-19" ext-link-type="uri" xlink:type="simple">BBPS550-19</ext-link>
                </td><td rowspan="1" colspan="1">–</td><td rowspan="1" colspan="1">–</td><td rowspan="1" colspan="1">–</td><td rowspan="1" colspan="1">–</td><td rowspan="1" colspan="1">BOLD direct submission</td></tr><tr><td rowspan="1" colspan="1">*<italic><tp:taxon-name><tp:taxon-name-part taxon-name-part-type="genus" reg="Podarkeopsis">Podarkeopsis</tp:taxon-name-part><tp:taxon-name-part taxon-name-part-type="species" reg="glabrus">glabrus</tp:taxon-name-part></tp:taxon-name></italic></td><td rowspan="1" colspan="1">Washington, USA</td><td rowspan="1" colspan="1">2854_DNA</td><td rowspan="1" colspan="1" style="color: #396ba6">
                  <ext-link xmlns:xlink="http://www.w3.org/1999/xlink" xlink:href="http://www.boldsystems.org/index.php/Public_RecordView?processid=BBPS551-19" ext-link-type="uri" xlink:type="simple">BBPS551-19</ext-link>
                </td><td rowspan="1" colspan="1">–</td><td rowspan="1" colspan="1">–</td><td rowspan="1" colspan="1">–</td><td rowspan="1" colspan="1">–</td><td rowspan="1" colspan="1">BOLD direct submission</td></tr><tr><td rowspan="1" colspan="1">*<italic><tp:taxon-name><tp:taxon-name-part taxon-name-part-type="genus" reg="Podarkeopsis">Podarkeopsis</tp:taxon-name-part><tp:taxon-name-part taxon-name-part-type="species" reg="glabrus">glabrus</tp:taxon-name-part></tp:taxon-name></italic></td><td rowspan="1" colspan="1">Washington, USA</td><td rowspan="1" colspan="1">2857_DNA</td><td rowspan="1" colspan="1" style="color: #396ba6">
                  <ext-link xmlns:xlink="http://www.w3.org/1999/xlink" xlink:href="http://www.boldsystems.org/index.php/Public_RecordView?processid=BBPS552-19" ext-link-type="uri" xlink:type="simple">BBPS552-19</ext-link>
                </td><td rowspan="1" colspan="1">–</td><td rowspan="1" colspan="1">–</td><td rowspan="1" colspan="1">–</td><td rowspan="1" colspan="1">–</td><td rowspan="1" colspan="1">BOLD direct submission</td></tr><tr><td rowspan="1" colspan="1">*<italic><tp:taxon-name><tp:taxon-name-part taxon-name-part-type="genus" reg="Podarkeopsis">Podarkeopsis</tp:taxon-name-part><tp:taxon-name-part taxon-name-part-type="species" reg="glabrus">glabrus</tp:taxon-name-part></tp:taxon-name></italic></td><td rowspan="1" colspan="1">Washington, USA</td><td rowspan="1" colspan="1">2863_DNA</td><td rowspan="1" colspan="1" style="color: #396ba6">
                  <ext-link xmlns:xlink="http://www.w3.org/1999/xlink" xlink:href="http://www.boldsystems.org/index.php/Public_RecordView?processid=BBPS553-19" ext-link-type="uri" xlink:type="simple">BBPS553-19</ext-link>
                </td><td rowspan="1" colspan="1">–</td><td rowspan="1" colspan="1">–</td><td rowspan="1" colspan="1">–</td><td rowspan="1" colspan="1">–</td><td rowspan="1" colspan="1">BOLD direct submission</td></tr><tr><td rowspan="1" colspan="1">*<italic><tp:taxon-name><tp:taxon-name-part taxon-name-part-type="genus" reg="Podarkeopsis">Podarkeopsis</tp:taxon-name-part><tp:taxon-name-part taxon-name-part-type="species" reg="glabrus">glabrus</tp:taxon-name-part></tp:taxon-name></italic></td><td rowspan="1" colspan="1">California, USA</td><td rowspan="1" colspan="1">MBI-SCCWRP-00412</td><td rowspan="1" colspan="1" style="color: #396ba6">
                  <ext-link xmlns:xlink="http://www.w3.org/1999/xlink" xlink:href="http://www.boldsystems.org/index.php/Public_RecordView?processid=CMBIA476-11" ext-link-type="uri" xlink:type="simple">CMBIA476-11</ext-link>
                </td><td rowspan="1" colspan="1">–</td><td rowspan="1" colspan="1">–</td><td rowspan="1" colspan="1">–</td><td rowspan="1" colspan="1">–</td><td rowspan="1" colspan="1">BOLD direct submission</td></tr><tr><td rowspan="1" colspan="1">
                  <italic>
                    <tp:taxon-name><tp:taxon-name-part taxon-name-part-type="genus" reg="Podarkeopsis">Podarkeopsis</tp:taxon-name-part><tp:taxon-name-part taxon-name-part-type="species" reg="helgolandicus">helgolandicus</tp:taxon-name-part></tp:taxon-name>
                  </italic>
                </td><td rowspan="1" colspan="1">Sweden</td><td rowspan="1" colspan="1">SE07DNA4</td><td rowspan="1" colspan="1" style="color: #396ba6">
                  <ext-link xmlns:xlink="http://www.w3.org/1999/xlink" ext-link-type="gen" xlink:href="JN631311" xlink:type="simple">JN631311</ext-link>
                </td><td rowspan="1" colspan="1">–</td><td rowspan="1" colspan="1" style="color: #396ba6">
                  <ext-link xmlns:xlink="http://www.w3.org/1999/xlink" ext-link-type="gen" xlink:href="JN631331" xlink:type="simple">JN631331</ext-link>
                </td><td rowspan="1" colspan="1" style="color: #396ba6">
                  <ext-link xmlns:xlink="http://www.w3.org/1999/xlink" ext-link-type="gen" xlink:href="JN631344" xlink:type="simple">JN631344</ext-link>
                </td><td rowspan="1" colspan="1">–</td><td rowspan="1" colspan="1">
                  <xref ref-type="bibr" rid="B28">Pleijel et al. 2012</xref>
                </td></tr><tr><td rowspan="1" colspan="1">
                  <italic>
                    <tp:taxon-name><tp:taxon-name-part taxon-name-part-type="genus" reg="Podarkeopsis">Podarkeopsis</tp:taxon-name-part><tp:taxon-name-part taxon-name-part-type="species" reg="levifuscina">levifuscina</tp:taxon-name-part></tp:taxon-name>
                  </italic>
                </td><td rowspan="1" colspan="1">Florida, USA</td><td rowspan="1" colspan="1">SERCINVERT2330</td><td rowspan="1" colspan="1" style="color: #396ba6">
                  <ext-link xmlns:xlink="http://www.w3.org/1999/xlink" ext-link-type="gen" xlink:href="OQ323143" xlink:type="simple">OQ323143</ext-link>
                </td><td rowspan="1" colspan="1">–</td><td rowspan="1" colspan="1">–</td><td rowspan="1" colspan="1">–</td><td rowspan="1" colspan="1">–</td><td rowspan="1" colspan="1">Genbank direct submission</td></tr><tr><td rowspan="1" colspan="1">
                  <italic>
                    <tp:taxon-name><tp:taxon-name-part taxon-name-part-type="genus" reg="Podarkeopsis">Podarkeopsis</tp:taxon-name-part><tp:taxon-name-part taxon-name-part-type="species" reg="perkinsi">perkinsi</tp:taxon-name-part></tp:taxon-name>
                  </italic>
                </td><td rowspan="1" colspan="1">California, USA</td><td rowspan="1" colspan="1">SIO-<abbrev xmlns:xlink="http://www.w3.org/1999/xlink" xlink:title="Bayesian Information Criterion" id="ABBRID0EVCAG" xlink:type="simple">BIC</abbrev> A2339</td><td rowspan="1" colspan="1" style="color: #396ba6">
                  <ext-link xmlns:xlink="http://www.w3.org/1999/xlink" ext-link-type="gen" xlink:href="JN571828" xlink:type="simple">JN571828</ext-link>
                </td><td rowspan="1" colspan="1" style="color: #396ba6">
                  <ext-link xmlns:xlink="http://www.w3.org/1999/xlink" ext-link-type="gen" xlink:href="JN571881" xlink:type="simple">JN571881</ext-link>
                </td><td rowspan="1" colspan="1" style="color: #396ba6">
                  <ext-link xmlns:xlink="http://www.w3.org/1999/xlink" ext-link-type="gen" xlink:href="JN571892" xlink:type="simple">JN571892</ext-link>
                </td><td rowspan="1" colspan="1" style="color: #396ba6">
                  <ext-link xmlns:xlink="http://www.w3.org/1999/xlink" ext-link-type="gen" xlink:href="JN571901" xlink:type="simple">JN571901</ext-link>
                </td><td rowspan="1" colspan="1">–</td><td rowspan="1" colspan="1">
                  <xref ref-type="bibr" rid="B35">Summers et al. 2015</xref>
                </td></tr><tr><td rowspan="1" colspan="1">*<italic><tp:taxon-name><tp:taxon-name-part taxon-name-part-type="genus" reg="Podarkeopsis">Podarkeopsis</tp:taxon-name-part></tp:taxon-name></italic> sp. (as <italic><tp:taxon-name><tp:taxon-name-part taxon-name-part-type="genus" reg="Oxydromus">Oxydromus</tp:taxon-name-part><tp:taxon-name-part taxon-name-part-type="species" reg="angustifrons">angustifrons</tp:taxon-name-part></tp:taxon-name></italic>)</td><td rowspan="1" colspan="1">Laizhou Bay, Shandong, China</td><td rowspan="1" colspan="1">BIOUG03550-B01</td><td rowspan="1" colspan="1" style="color: #396ba6">
                  <ext-link xmlns:xlink="http://www.w3.org/1999/xlink" xlink:href="http://www.boldsystems.org/index.php/Public_RecordView?processid=HZPLY108-12" ext-link-type="uri" xlink:type="simple">HZPLY108-12</ext-link>
                </td><td rowspan="1" colspan="1">–</td><td rowspan="1" colspan="1">–</td><td rowspan="1" colspan="1">–</td><td rowspan="1" colspan="1">–</td><td rowspan="1" colspan="1">BOLD direct submission</td></tr><tr><td rowspan="1" colspan="1">*<italic><tp:taxon-name><tp:taxon-name-part taxon-name-part-type="genus" reg="Podarkeopsis">Podarkeopsis</tp:taxon-name-part></tp:taxon-name></italic> sp. (as <italic><tp:taxon-name><tp:taxon-name-part taxon-name-part-type="genus" reg="Oxydromus">Oxydromus</tp:taxon-name-part><tp:taxon-name-part taxon-name-part-type="species" reg="angustifrons">angustifrons</tp:taxon-name-part></tp:taxon-name></italic>)</td><td rowspan="1" colspan="1">Northern Yellow Sea,China</td><td rowspan="1" colspan="1">BIOUG06836-E09</td><td rowspan="1" colspan="1" style="color: #396ba6">
                  <ext-link xmlns:xlink="http://www.w3.org/1999/xlink" xlink:href="http://www.boldsystems.org/index.php/Public_RecordView?processid=HZPLY627-13" ext-link-type="uri" xlink:type="simple">HZPLY627-13</ext-link>
                </td><td rowspan="1" colspan="1">–</td><td rowspan="1" colspan="1">–</td><td rowspan="1" colspan="1">–</td><td rowspan="1" colspan="1">–</td><td rowspan="1" colspan="1">BOLD direct submission</td></tr><tr><td rowspan="1" colspan="1">*<italic><tp:taxon-name><tp:taxon-name-part taxon-name-part-type="genus" reg="Podarkeopsis">Podarkeopsis</tp:taxon-name-part></tp:taxon-name></italic> sp. (as <italic><tp:taxon-name><tp:taxon-name-part taxon-name-part-type="genus" reg="Oxydromus">Oxydromus</tp:taxon-name-part><tp:taxon-name-part taxon-name-part-type="species" reg="angustifrons">angustifrons</tp:taxon-name-part></tp:taxon-name></italic>)</td><td rowspan="1" colspan="1">Laizhou Bay, China</td><td rowspan="1" colspan="1">BIOUG06836-E11</td><td rowspan="1" colspan="1" style="color: #396ba6">
                  <ext-link xmlns:xlink="http://www.w3.org/1999/xlink" xlink:href="http://www.boldsystems.org/index.php/Public_RecordView?processid=HZPLY629-13" ext-link-type="uri" xlink:type="simple">HZPLY629-13</ext-link>
                </td><td rowspan="1" colspan="1">–</td><td rowspan="1" colspan="1">–</td><td rowspan="1" colspan="1">–</td><td rowspan="1" colspan="1">–</td><td rowspan="1" colspan="1">BOLD direct submission</td></tr><tr><td rowspan="1" colspan="1"><italic><tp:taxon-name><tp:taxon-name-part taxon-name-part-type="genus" reg="Podarkeopsis">Podarkeopsis</tp:taxon-name-part><tp:taxon-name-part taxon-name-part-type="species" reg="chinensis">chinensis</tp:taxon-name-part></tp:taxon-name></italic> sp. nov.</td><td rowspan="1" colspan="1">Daya Bay, Guangdong, China</td><td rowspan="1" colspan="1"><named-content xmlns:xlink="http://www.w3.org/1999/xlink" content-type="dwc:institutional_code" xlink:title="College of Ocean and Earth Sciences, Xiamen University" xlink:href="http://grbio.org/institution/xiamen-universit" xlink:type="simple">XMU</named-content>-Pol-2021-105</td><td rowspan="1" colspan="1" style="color: #396ba6">
                  <ext-link xmlns:xlink="http://www.w3.org/1999/xlink" ext-link-type="gen" xlink:href="MZ322693" xlink:type="simple">MZ322693</ext-link>
                </td><td rowspan="1" colspan="1" style="color: #396ba6">
                  <ext-link xmlns:xlink="http://www.w3.org/1999/xlink" ext-link-type="gen" xlink:href="MZ330781" xlink:type="simple">MZ330781</ext-link>
                </td><td rowspan="1" colspan="1" style="color: #396ba6">
                  <ext-link xmlns:xlink="http://www.w3.org/1999/xlink" ext-link-type="gen" xlink:href="OK044387" xlink:type="simple">OK044387</ext-link>
                </td><td rowspan="1" colspan="1" style="color: #396ba6">
                  <ext-link xmlns:xlink="http://www.w3.org/1999/xlink" ext-link-type="gen" xlink:href="MZ344143" xlink:type="simple">MZ344143</ext-link>
                </td><td rowspan="1" colspan="1" style="color: #396ba6">
                  <ext-link xmlns:xlink="http://www.w3.org/1999/xlink" ext-link-type="gen" xlink:href="MZ272434" xlink:type="simple">MZ272434</ext-link>
                </td><td rowspan="1" colspan="1">This study</td></tr><tr><td rowspan="1" colspan="1"><italic><tp:taxon-name><tp:taxon-name-part taxon-name-part-type="genus" reg="Podarkeopsis">Podarkeopsis</tp:taxon-name-part><tp:taxon-name-part taxon-name-part-type="species" reg="chinensis">chinensis</tp:taxon-name-part></tp:taxon-name></italic> sp. nov.</td><td rowspan="1" colspan="1">Daya Bay, Guangdong, China</td><td rowspan="1" colspan="1"><named-content xmlns:xlink="http://www.w3.org/1999/xlink" content-type="dwc:institutional_code" xlink:title="College of Ocean and Earth Sciences, Xiamen University" xlink:href="http://grbio.org/institution/xiamen-universit" xlink:type="simple">XMU</named-content>-Pol-2021-106</td><td rowspan="1" colspan="1" style="color: #396ba6">
                  <ext-link xmlns:xlink="http://www.w3.org/1999/xlink" ext-link-type="gen" xlink:href="MZ322694" xlink:type="simple">MZ322694</ext-link>
                </td><td rowspan="1" colspan="1" style="color: #396ba6">
                  <ext-link xmlns:xlink="http://www.w3.org/1999/xlink" ext-link-type="gen" xlink:href="MZ330782" xlink:type="simple">MZ330782</ext-link>
                </td><td rowspan="1" colspan="1" style="color: #396ba6">
                  <ext-link xmlns:xlink="http://www.w3.org/1999/xlink" ext-link-type="gen" xlink:href="OK044388" xlink:type="simple">OK044388</ext-link>
                </td><td rowspan="1" colspan="1">–</td><td rowspan="1" colspan="1" style="color: #396ba6">
                  <ext-link xmlns:xlink="http://www.w3.org/1999/xlink" ext-link-type="gen" xlink:href="MZ272435" xlink:type="simple">MZ272435</ext-link>
                </td><td rowspan="1" colspan="1">This study</td></tr><tr><td rowspan="1" colspan="1"><italic><tp:taxon-name><tp:taxon-name-part taxon-name-part-type="genus" reg="Podarkeopsis">Podarkeopsis</tp:taxon-name-part><tp:taxon-name-part taxon-name-part-type="species" reg="chinensis">chinensis</tp:taxon-name-part></tp:taxon-name></italic> sp. nov.</td><td rowspan="1" colspan="1">Daya Bay, Guangdong, China</td><td rowspan="1" colspan="1">MBM287621</td><td rowspan="1" colspan="1" style="color: #396ba6">
                  <ext-link xmlns:xlink="http://www.w3.org/1999/xlink" ext-link-type="gen" xlink:href="MZ873348" xlink:type="simple">MZ873348</ext-link>
                </td><td rowspan="1" colspan="1" style="color: #396ba6">
                  <ext-link xmlns:xlink="http://www.w3.org/1999/xlink" ext-link-type="gen" xlink:href="MZ890235" xlink:type="simple">MZ890235</ext-link>
                </td><td rowspan="1" colspan="1" style="color: #396ba6">
                  <ext-link xmlns:xlink="http://www.w3.org/1999/xlink" ext-link-type="gen" xlink:href="OK044406" xlink:type="simple">OK044406</ext-link>
                </td><td rowspan="1" colspan="1" style="color: #396ba6">
                  <ext-link xmlns:xlink="http://www.w3.org/1999/xlink" ext-link-type="gen" xlink:href="MZ870391" xlink:type="simple">MZ870391</ext-link>
                </td><td rowspan="1" colspan="1" style="color: #396ba6">
                  <ext-link xmlns:xlink="http://www.w3.org/1999/xlink" ext-link-type="gen" xlink:href="MZ695068" xlink:type="simple">MZ695068</ext-link>
                </td><td rowspan="1" colspan="1">This study</td></tr><tr><td rowspan="1" colspan="1"><italic><tp:taxon-name><tp:taxon-name-part taxon-name-part-type="genus" reg="Podarkeopsis">Podarkeopsis</tp:taxon-name-part><tp:taxon-name-part taxon-name-part-type="species" reg="chinensis">chinensis</tp:taxon-name-part></tp:taxon-name></italic> sp. nov.</td><td rowspan="1" colspan="1">Daya Bay, Guangdong, China</td><td rowspan="1" colspan="1"><named-content xmlns:xlink="http://www.w3.org/1999/xlink" content-type="dwc:institutional_code" xlink:title="College of Ocean and Earth Sciences, Xiamen University" xlink:href="http://grbio.org/institution/xiamen-universit" xlink:type="simple">XMU</named-content>-Pol-2021-197</td><td rowspan="1" colspan="1" style="color: #396ba6">
                  <ext-link xmlns:xlink="http://www.w3.org/1999/xlink" ext-link-type="gen" xlink:href="MZ873349" xlink:type="simple">MZ873349</ext-link>
                </td><td rowspan="1" colspan="1" style="color: #396ba6">
                  <ext-link xmlns:xlink="http://www.w3.org/1999/xlink" ext-link-type="gen" xlink:href="MZ890238" xlink:type="simple">MZ890238</ext-link>
                </td><td rowspan="1" colspan="1" style="color: #396ba6">
                  <ext-link xmlns:xlink="http://www.w3.org/1999/xlink" ext-link-type="gen" xlink:href="OK044409" xlink:type="simple">OK044409</ext-link>
                </td><td rowspan="1" colspan="1" style="color: #396ba6">
                  <ext-link xmlns:xlink="http://www.w3.org/1999/xlink" ext-link-type="gen" xlink:href="MZ870394" xlink:type="simple">MZ870394</ext-link>
                </td><td rowspan="1" colspan="1" style="color: #396ba6">
                  <ext-link xmlns:xlink="http://www.w3.org/1999/xlink" ext-link-type="gen" xlink:href="MZ695069" xlink:type="simple">MZ695069</ext-link>
                </td><td rowspan="1" colspan="1">This study</td></tr><tr><td rowspan="1" colspan="1"><italic><tp:taxon-name><tp:taxon-name-part taxon-name-part-type="genus" reg="Podarkeopsis">Podarkeopsis</tp:taxon-name-part><tp:taxon-name-part taxon-name-part-type="species" reg="chinensis">chinensis</tp:taxon-name-part></tp:taxon-name></italic> sp. nov.</td><td rowspan="1" colspan="1">ZhaoAn Bay, Fujian, China</td><td rowspan="1" colspan="1"><named-content xmlns:xlink="http://www.w3.org/1999/xlink" content-type="dwc:institutional_code" xlink:title="College of Ocean and Earth Sciences, Xiamen University" xlink:href="http://grbio.org/institution/xiamen-universit" xlink:type="simple">XMU</named-content>-Pol-2021-201</td><td rowspan="1" colspan="1" style="color: #396ba6">
                  <ext-link xmlns:xlink="http://www.w3.org/1999/xlink" ext-link-type="gen" xlink:href="MZ820673" xlink:type="simple">MZ820673</ext-link>
                </td><td rowspan="1" colspan="1" style="color: #396ba6">
                  <ext-link xmlns:xlink="http://www.w3.org/1999/xlink" ext-link-type="gen" xlink:href="MZ890241" xlink:type="simple">MZ890241</ext-link>
                </td><td rowspan="1" colspan="1" style="color: #396ba6">
                  <ext-link xmlns:xlink="http://www.w3.org/1999/xlink" ext-link-type="gen" xlink:href="OK044410" xlink:type="simple">OK044410</ext-link>
                </td><td rowspan="1" colspan="1" style="color: #396ba6">
                  <ext-link xmlns:xlink="http://www.w3.org/1999/xlink" ext-link-type="gen" xlink:href="MZ820369" xlink:type="simple">MZ820369</ext-link>
                </td><td rowspan="1" colspan="1" style="color: #396ba6">
                  <ext-link xmlns:xlink="http://www.w3.org/1999/xlink" ext-link-type="gen" xlink:href="MZ889051" xlink:type="simple">MZ889051</ext-link>
                </td><td rowspan="1" colspan="1">This study</td></tr><tr><td rowspan="1" colspan="1"><italic><tp:taxon-name><tp:taxon-name-part taxon-name-part-type="genus" reg="Podarkeopsis">Podarkeopsis</tp:taxon-name-part><tp:taxon-name-part taxon-name-part-type="species" reg="chinensis">chinensis</tp:taxon-name-part></tp:taxon-name></italic> sp. nov.</td><td rowspan="1" colspan="1">ZhaoAn Bay, Fujian, China</td><td rowspan="1" colspan="1"><named-content xmlns:xlink="http://www.w3.org/1999/xlink" content-type="dwc:institutional_code" xlink:title="College of Ocean and Earth Sciences, Xiamen University" xlink:href="http://grbio.org/institution/xiamen-universit" xlink:type="simple">XMU</named-content>-Pol-2021-203</td><td rowspan="1" colspan="1" style="color: #396ba6">
                  <ext-link xmlns:xlink="http://www.w3.org/1999/xlink" ext-link-type="gen" xlink:href="MZ820674" xlink:type="simple">MZ820674</ext-link>
                </td><td rowspan="1" colspan="1" style="color: #396ba6">
                  <ext-link xmlns:xlink="http://www.w3.org/1999/xlink" ext-link-type="gen" xlink:href="MZ890243" xlink:type="simple">MZ890243</ext-link>
                </td><td rowspan="1" colspan="1" style="color: #396ba6">
                  <ext-link xmlns:xlink="http://www.w3.org/1999/xlink" ext-link-type="gen" xlink:href="OK044412" xlink:type="simple">OK044412</ext-link>
                </td><td rowspan="1" colspan="1" style="color: #396ba6">
                  <ext-link xmlns:xlink="http://www.w3.org/1999/xlink" ext-link-type="gen" xlink:href="MZ820371" xlink:type="simple">MZ820371</ext-link>
                </td><td rowspan="1" colspan="1" style="color: #396ba6">
                  <ext-link xmlns:xlink="http://www.w3.org/1999/xlink" ext-link-type="gen" xlink:href="MZ889053" xlink:type="simple">MZ889053</ext-link>
                </td><td rowspan="1" colspan="1">This study</td></tr><tr><td rowspan="1" colspan="1"><italic><tp:taxon-name><tp:taxon-name-part taxon-name-part-type="genus" reg="Podarkeopsis">Podarkeopsis</tp:taxon-name-part><tp:taxon-name-part taxon-name-part-type="species" reg="chinensis">chinensis</tp:taxon-name-part></tp:taxon-name></italic> sp. nov.</td><td rowspan="1" colspan="1">ZhaoAn Bay, Fujian, China</td><td rowspan="1" colspan="1"><named-content xmlns:xlink="http://www.w3.org/1999/xlink" content-type="dwc:institutional_code" xlink:title="College of Ocean and Earth Sciences, Xiamen University" xlink:href="http://grbio.org/institution/xiamen-universit" xlink:type="simple">XMU</named-content>-Pol-2021-204</td><td rowspan="1" colspan="1" style="color: #396ba6">
                  <ext-link xmlns:xlink="http://www.w3.org/1999/xlink" ext-link-type="gen" xlink:href="MZ820675" xlink:type="simple">MZ820675</ext-link>
                </td><td rowspan="1" colspan="1" style="color: #396ba6">
                  <ext-link xmlns:xlink="http://www.w3.org/1999/xlink" ext-link-type="gen" xlink:href="MZ890244" xlink:type="simple">MZ890244</ext-link>
                </td><td rowspan="1" colspan="1" style="color: #396ba6">
                  <ext-link xmlns:xlink="http://www.w3.org/1999/xlink" ext-link-type="gen" xlink:href="OK044413" xlink:type="simple">OK044413</ext-link>
                </td><td rowspan="1" colspan="1" style="color: #396ba6">
                  <ext-link xmlns:xlink="http://www.w3.org/1999/xlink" ext-link-type="gen" xlink:href="MZ820372" xlink:type="simple">MZ820372</ext-link>
                </td><td rowspan="1" colspan="1" style="color: #396ba6">
                  <ext-link xmlns:xlink="http://www.w3.org/1999/xlink" ext-link-type="gen" xlink:href="MZ889054" xlink:type="simple">MZ889054</ext-link>
                </td><td rowspan="1" colspan="1">This study</td></tr><tr><td rowspan="1" colspan="1"><italic><tp:taxon-name><tp:taxon-name-part taxon-name-part-type="genus" reg="Podarkeopsis">Podarkeopsis</tp:taxon-name-part><tp:taxon-name-part taxon-name-part-type="species" reg="chinensis">chinensis</tp:taxon-name-part></tp:taxon-name></italic> sp. nov.</td><td rowspan="1" colspan="1">ZhaoAn Bay, Fujian, China</td><td rowspan="1" colspan="1"><named-content xmlns:xlink="http://www.w3.org/1999/xlink" content-type="dwc:institutional_code" xlink:title="College of Ocean and Earth Sciences, Xiamen University" xlink:href="http://grbio.org/institution/xiamen-universit" xlink:type="simple">XMU</named-content>-Pol-2021-205</td><td rowspan="1" colspan="1" style="color: #396ba6">
                  <ext-link xmlns:xlink="http://www.w3.org/1999/xlink" ext-link-type="gen" xlink:href="MZ820676" xlink:type="simple">MZ820676</ext-link>
                </td><td rowspan="1" colspan="1" style="color: #396ba6">
                  <ext-link xmlns:xlink="http://www.w3.org/1999/xlink" ext-link-type="gen" xlink:href="MZ890245" xlink:type="simple">MZ890245</ext-link>
                </td><td rowspan="1" colspan="1" style="color: #396ba6">
                  <ext-link xmlns:xlink="http://www.w3.org/1999/xlink" ext-link-type="gen" xlink:href="OK044414" xlink:type="simple">OK044414</ext-link>
                </td><td rowspan="1" colspan="1" style="color: #396ba6">
                  <ext-link xmlns:xlink="http://www.w3.org/1999/xlink" ext-link-type="gen" xlink:href="MZ820373" xlink:type="simple">MZ820373</ext-link>
                </td><td rowspan="1" colspan="1" style="color: #396ba6">
                  <ext-link xmlns:xlink="http://www.w3.org/1999/xlink" ext-link-type="gen" xlink:href="MZ889055" xlink:type="simple">MZ889055</ext-link>
                </td><td rowspan="1" colspan="1">This study</td></tr><tr><td rowspan="1" colspan="1"><italic><tp:taxon-name><tp:taxon-name-part taxon-name-part-type="genus" reg="Podarkeopsis">Podarkeopsis</tp:taxon-name-part><tp:taxon-name-part taxon-name-part-type="species" reg="chinensis">chinensis</tp:taxon-name-part></tp:taxon-name></italic> sp. nov.</td><td rowspan="1" colspan="1">ZhaoAn Bay, Fujian, China</td><td rowspan="1" colspan="1"><named-content xmlns:xlink="http://www.w3.org/1999/xlink" content-type="dwc:institutional_code" xlink:title="College of Ocean and Earth Sciences, Xiamen University" xlink:href="http://grbio.org/institution/xiamen-universit" xlink:type="simple">XMU</named-content>-Pol-2021-207</td><td rowspan="1" colspan="1" style="color: #396ba6">
                  <ext-link xmlns:xlink="http://www.w3.org/1999/xlink" ext-link-type="gen" xlink:href="MZ820677" xlink:type="simple">MZ820677</ext-link>
                </td><td rowspan="1" colspan="1" style="color: #396ba6">
                  <ext-link xmlns:xlink="http://www.w3.org/1999/xlink" ext-link-type="gen" xlink:href="MZ890247" xlink:type="simple">MZ890247</ext-link>
                </td><td rowspan="1" colspan="1" style="color: #396ba6">
                  <ext-link xmlns:xlink="http://www.w3.org/1999/xlink" ext-link-type="gen" xlink:href="OK044415" xlink:type="simple">OK044415</ext-link>
                </td><td rowspan="1" colspan="1" style="color: #396ba6">
                  <ext-link xmlns:xlink="http://www.w3.org/1999/xlink" ext-link-type="gen" xlink:href="MZ820375" xlink:type="simple">MZ820375</ext-link>
                </td><td rowspan="1" colspan="1" style="color: #396ba6">
                  <ext-link xmlns:xlink="http://www.w3.org/1999/xlink" ext-link-type="gen" xlink:href="MZ889057" xlink:type="simple">MZ889057</ext-link>
                </td><td rowspan="1" colspan="1">This study</td></tr><tr><td rowspan="1" colspan="1"><italic><tp:taxon-name><tp:taxon-name-part taxon-name-part-type="genus" reg="Podarkeopsis">Podarkeopsis</tp:taxon-name-part><tp:taxon-name-part taxon-name-part-type="species" reg="chinensis">chinensis</tp:taxon-name-part></tp:taxon-name></italic> sp. nov.</td><td rowspan="1" colspan="1">ZhaoAn Bay, Fujian, China</td><td rowspan="1" colspan="1"><named-content xmlns:xlink="http://www.w3.org/1999/xlink" content-type="dwc:institutional_code" xlink:title="College of Ocean and Earth Sciences, Xiamen University" xlink:href="http://grbio.org/institution/xiamen-universit" xlink:type="simple">XMU</named-content>-Pol-2021-208</td><td rowspan="1" colspan="1" style="color: #396ba6">
                  <ext-link xmlns:xlink="http://www.w3.org/1999/xlink" ext-link-type="gen" xlink:href="MZ820678" xlink:type="simple">MZ820678</ext-link>
                </td><td rowspan="1" colspan="1" style="color: #396ba6">
                  <ext-link xmlns:xlink="http://www.w3.org/1999/xlink" ext-link-type="gen" xlink:href="MZ890248" xlink:type="simple">MZ890248</ext-link>
                </td><td rowspan="1" colspan="1" style="color: #396ba6">
                  <ext-link xmlns:xlink="http://www.w3.org/1999/xlink" ext-link-type="gen" xlink:href="OK044416" xlink:type="simple">OK044416</ext-link>
                </td><td rowspan="1" colspan="1" style="color: #396ba6">
                  <ext-link xmlns:xlink="http://www.w3.org/1999/xlink" ext-link-type="gen" xlink:href="MZ820376" xlink:type="simple">MZ820376</ext-link>
                </td><td rowspan="1" colspan="1" style="color: #396ba6">
                  <ext-link xmlns:xlink="http://www.w3.org/1999/xlink" ext-link-type="gen" xlink:href="MZ889058" xlink:type="simple">MZ889058</ext-link>
                </td><td rowspan="1" colspan="1">This study</td></tr><tr><td rowspan="1" colspan="1"><italic><tp:taxon-name><tp:taxon-name-part taxon-name-part-type="genus" reg="Podarkeopsis">Podarkeopsis</tp:taxon-name-part><tp:taxon-name-part taxon-name-part-type="species" reg="chinensis">chinensis</tp:taxon-name-part></tp:taxon-name></italic> sp. nov.</td><td rowspan="1" colspan="1">ZhaoAn Bay, Fujian, China</td><td rowspan="1" colspan="1"><named-content xmlns:xlink="http://www.w3.org/1999/xlink" content-type="dwc:institutional_code" xlink:title="College of Ocean and Earth Sciences, Xiamen University" xlink:href="http://grbio.org/institution/xiamen-universit" xlink:type="simple">XMU</named-content>-Pol-2021-209</td><td rowspan="1" colspan="1" style="color: #396ba6">
                  <ext-link xmlns:xlink="http://www.w3.org/1999/xlink" ext-link-type="gen" xlink:href="MZ820679" xlink:type="simple">MZ820679</ext-link>
                </td><td rowspan="1" colspan="1" style="color: #396ba6">
                  <ext-link xmlns:xlink="http://www.w3.org/1999/xlink" ext-link-type="gen" xlink:href="MZ890249" xlink:type="simple">MZ890249</ext-link>
                </td><td rowspan="1" colspan="1" style="color: #396ba6">
                  <ext-link xmlns:xlink="http://www.w3.org/1999/xlink" ext-link-type="gen" xlink:href="MZ870412" xlink:type="simple">MZ870412</ext-link>
                </td><td rowspan="1" colspan="1" style="color: #396ba6">
                  <ext-link xmlns:xlink="http://www.w3.org/1999/xlink" ext-link-type="gen" xlink:href="MZ820377" xlink:type="simple">MZ820377</ext-link>
                </td><td rowspan="1" colspan="1" style="color: #396ba6">
                  <ext-link xmlns:xlink="http://www.w3.org/1999/xlink" ext-link-type="gen" xlink:href="MZ889059" xlink:type="simple">MZ889059</ext-link>
                </td><td rowspan="1" colspan="1">This study</td></tr><tr><td rowspan="1" colspan="1"><italic><tp:taxon-name><tp:taxon-name-part taxon-name-part-type="genus" reg="Podarkeopsis">Podarkeopsis</tp:taxon-name-part><tp:taxon-name-part taxon-name-part-type="species" reg="chinensis">chinensis</tp:taxon-name-part></tp:taxon-name></italic> sp. nov.</td><td rowspan="1" colspan="1">ZhaoAn Bay, Fujian, China</td><td rowspan="1" colspan="1"><named-content xmlns:xlink="http://www.w3.org/1999/xlink" content-type="dwc:institutional_code" xlink:title="College of Ocean and Earth Sciences, Xiamen University" xlink:href="http://grbio.org/institution/xiamen-universit" xlink:type="simple">XMU</named-content>-Pol-2021-213</td><td rowspan="1" colspan="1" style="color: #396ba6">
                  <ext-link xmlns:xlink="http://www.w3.org/1999/xlink" ext-link-type="gen" xlink:href="MZ820680" xlink:type="simple">MZ820680</ext-link>
                </td><td rowspan="1" colspan="1" style="color: #396ba6">
                  <ext-link xmlns:xlink="http://www.w3.org/1999/xlink" ext-link-type="gen" xlink:href="MZ890253" xlink:type="simple">MZ890253</ext-link>
                </td><td rowspan="1" colspan="1" style="color: #396ba6">
                  <ext-link xmlns:xlink="http://www.w3.org/1999/xlink" ext-link-type="gen" xlink:href="OK044419" xlink:type="simple">OK044419</ext-link>
                </td><td rowspan="1" colspan="1" style="color: #396ba6">
                  <ext-link xmlns:xlink="http://www.w3.org/1999/xlink" ext-link-type="gen" xlink:href="MZ820381" xlink:type="simple">MZ820381</ext-link>
                </td><td rowspan="1" colspan="1" style="color: #396ba6">
                  <ext-link xmlns:xlink="http://www.w3.org/1999/xlink" ext-link-type="gen" xlink:href="MZ889063" xlink:type="simple">MZ889063</ext-link>
                </td><td rowspan="1" colspan="1">This study</td></tr><tr><td rowspan="1" colspan="1"><italic><tp:taxon-name><tp:taxon-name-part taxon-name-part-type="genus" reg="Podarkeopsis">Podarkeopsis</tp:taxon-name-part><tp:taxon-name-part taxon-name-part-type="species" reg="chinensis">chinensis</tp:taxon-name-part></tp:taxon-name></italic> sp. nov.</td><td rowspan="1" colspan="1">ZhaoAn Bay, Fujian, China</td><td rowspan="1" colspan="1"><named-content xmlns:xlink="http://www.w3.org/1999/xlink" content-type="dwc:institutional_code" xlink:title="College of Ocean and Earth Sciences, Xiamen University" xlink:href="http://grbio.org/institution/xiamen-universit" xlink:type="simple">XMU</named-content>-Pol-2021-214</td><td rowspan="1" colspan="1" style="color: #396ba6">
                  <ext-link xmlns:xlink="http://www.w3.org/1999/xlink" ext-link-type="gen" xlink:href="MZ820681" xlink:type="simple">MZ820681</ext-link>
                </td><td rowspan="1" colspan="1" style="color: #396ba6">
                  <ext-link xmlns:xlink="http://www.w3.org/1999/xlink" ext-link-type="gen" xlink:href="MZ890254" xlink:type="simple">MZ890254</ext-link>
                </td><td rowspan="1" colspan="1" style="color: #396ba6">
                  <ext-link xmlns:xlink="http://www.w3.org/1999/xlink" ext-link-type="gen" xlink:href="OK044420" xlink:type="simple">OK044420</ext-link>
                </td><td rowspan="1" colspan="1" style="color: #396ba6">
                  <ext-link xmlns:xlink="http://www.w3.org/1999/xlink" ext-link-type="gen" xlink:href="MZ820382" xlink:type="simple">MZ820382</ext-link>
                </td><td rowspan="1" colspan="1" style="color: #396ba6">
                  <ext-link xmlns:xlink="http://www.w3.org/1999/xlink" ext-link-type="gen" xlink:href="MZ889064" xlink:type="simple">MZ889064</ext-link>
                </td><td rowspan="1" colspan="1">This study</td></tr><tr><td rowspan="1" colspan="1"><italic><tp:taxon-name><tp:taxon-name-part taxon-name-part-type="genus" reg="Podarkeopsis">Podarkeopsis</tp:taxon-name-part><tp:taxon-name-part taxon-name-part-type="species" reg="chinensis">chinensis</tp:taxon-name-part></tp:taxon-name></italic> sp. nov.</td><td rowspan="1" colspan="1">ZhaoAn Bay, Fujian, China</td><td rowspan="1" colspan="1"><named-content xmlns:xlink="http://www.w3.org/1999/xlink" content-type="dwc:institutional_code" xlink:title="College of Ocean and Earth Sciences, Xiamen University" xlink:href="http://grbio.org/institution/xiamen-universit" xlink:type="simple">XMU</named-content>-Pol-2021-215</td><td rowspan="1" colspan="1" style="color: #396ba6">
                  <ext-link xmlns:xlink="http://www.w3.org/1999/xlink" ext-link-type="gen" xlink:href="MZ820682" xlink:type="simple">MZ820682</ext-link>
                </td><td rowspan="1" colspan="1" style="color: #396ba6">
                  <ext-link xmlns:xlink="http://www.w3.org/1999/xlink" ext-link-type="gen" xlink:href="MZ890255" xlink:type="simple">MZ890255</ext-link>
                </td><td rowspan="1" colspan="1" style="color: #396ba6">
                  <ext-link xmlns:xlink="http://www.w3.org/1999/xlink" ext-link-type="gen" xlink:href="OK044421" xlink:type="simple">OK044421</ext-link>
                </td><td rowspan="1" colspan="1" style="color: #396ba6">
                  <ext-link xmlns:xlink="http://www.w3.org/1999/xlink" ext-link-type="gen" xlink:href="MZ870397" xlink:type="simple">MZ870397</ext-link>
                </td><td rowspan="1" colspan="1" style="color: #396ba6">
                  <ext-link xmlns:xlink="http://www.w3.org/1999/xlink" ext-link-type="gen" xlink:href="MZ889065" xlink:type="simple">MZ889065</ext-link>
                </td><td rowspan="1" colspan="1">This study</td></tr><tr><td rowspan="1" colspan="1"><italic><tp:taxon-name><tp:taxon-name-part taxon-name-part-type="genus" reg="Podarkeopsis">Podarkeopsis</tp:taxon-name-part><tp:taxon-name-part taxon-name-part-type="species" reg="chinensis">chinensis</tp:taxon-name-part></tp:taxon-name></italic> sp. nov.</td><td rowspan="1" colspan="1">ZhaoAn Bay, Fujian, China</td><td rowspan="1" colspan="1">MBM287622</td><td rowspan="1" colspan="1" style="color: #396ba6">
                  <ext-link xmlns:xlink="http://www.w3.org/1999/xlink" ext-link-type="gen" xlink:href="MZ820683" xlink:type="simple">MZ820683</ext-link>
                </td><td rowspan="1" colspan="1" style="color: #396ba6">
                  <ext-link xmlns:xlink="http://www.w3.org/1999/xlink" ext-link-type="gen" xlink:href="MZ890256" xlink:type="simple">MZ890256</ext-link>
                </td><td rowspan="1" colspan="1" style="color: #396ba6">
                  <ext-link xmlns:xlink="http://www.w3.org/1999/xlink" ext-link-type="gen" xlink:href="OK044422" xlink:type="simple">OK044422</ext-link>
                </td><td rowspan="1" colspan="1" style="color: #396ba6">
                  <ext-link xmlns:xlink="http://www.w3.org/1999/xlink" ext-link-type="gen" xlink:href="MZ820383" xlink:type="simple">MZ820383</ext-link>
                </td><td rowspan="1" colspan="1" style="color: #396ba6">
                  <ext-link xmlns:xlink="http://www.w3.org/1999/xlink" ext-link-type="gen" xlink:href="MZ889066" xlink:type="simple">MZ889066</ext-link>
                </td><td rowspan="1" colspan="1">This study</td></tr><tr><td rowspan="1" colspan="1"><italic><tp:taxon-name><tp:taxon-name-part taxon-name-part-type="genus" reg="Podarkeopsis">Podarkeopsis</tp:taxon-name-part><tp:taxon-name-part taxon-name-part-type="species" reg="chinensis">chinensis</tp:taxon-name-part></tp:taxon-name></italic> sp. nov.</td><td rowspan="1" colspan="1">ZhaoAn Bay, Fujian, China</td><td rowspan="1" colspan="1"><named-content xmlns:xlink="http://www.w3.org/1999/xlink" content-type="dwc:institutional_code" xlink:title="College of Ocean and Earth Sciences, Xiamen University" xlink:href="http://grbio.org/institution/xiamen-universit" xlink:type="simple">XMU</named-content>-Pol-2021-221</td><td rowspan="1" colspan="1" style="color: #396ba6">
                  <ext-link xmlns:xlink="http://www.w3.org/1999/xlink" ext-link-type="gen" xlink:href="MZ873355" xlink:type="simple">MZ873355</ext-link>
                </td><td rowspan="1" colspan="1" style="color: #396ba6">
                  <ext-link xmlns:xlink="http://www.w3.org/1999/xlink" ext-link-type="gen" xlink:href="MZ890261" xlink:type="simple">MZ890261</ext-link>
                </td><td rowspan="1" colspan="1" style="color: #396ba6">
                  <ext-link xmlns:xlink="http://www.w3.org/1999/xlink" ext-link-type="gen" xlink:href="MZ870417" xlink:type="simple">MZ870417</ext-link>
                </td><td rowspan="1" colspan="1" style="color: #396ba6">
                  <ext-link xmlns:xlink="http://www.w3.org/1999/xlink" ext-link-type="gen" xlink:href="MZ870398" xlink:type="simple">MZ870398</ext-link>
                </td><td rowspan="1" colspan="1" style="color: #396ba6">
                  <ext-link xmlns:xlink="http://www.w3.org/1999/xlink" ext-link-type="gen" xlink:href="MZ889071" xlink:type="simple">MZ889071</ext-link>
                </td><td rowspan="1" colspan="1">This study</td></tr><tr><td rowspan="1" colspan="1"><italic><tp:taxon-name><tp:taxon-name-part taxon-name-part-type="genus" reg="Podarkeopsis">Podarkeopsis</tp:taxon-name-part><tp:taxon-name-part taxon-name-part-type="species" reg="chinensis">chinensis</tp:taxon-name-part></tp:taxon-name></italic> sp. nov.</td><td rowspan="1" colspan="1">ZhaoAn Bay, Fujian, China</td><td rowspan="1" colspan="1"><named-content xmlns:xlink="http://www.w3.org/1999/xlink" content-type="dwc:institutional_code" xlink:title="College of Ocean and Earth Sciences, Xiamen University" xlink:href="http://grbio.org/institution/xiamen-universit" xlink:type="simple">XMU</named-content>-Pol-2021-223</td><td rowspan="1" colspan="1" style="color: #396ba6">
                  <ext-link xmlns:xlink="http://www.w3.org/1999/xlink" ext-link-type="gen" xlink:href="MZ873357" xlink:type="simple">MZ873357</ext-link>
                </td><td rowspan="1" colspan="1" style="color: #396ba6">
                  <ext-link xmlns:xlink="http://www.w3.org/1999/xlink" ext-link-type="gen" xlink:href="MZ890263" xlink:type="simple">MZ890263</ext-link>
                </td><td rowspan="1" colspan="1" style="color: #396ba6">
                  <ext-link xmlns:xlink="http://www.w3.org/1999/xlink" ext-link-type="gen" xlink:href="OK044426" xlink:type="simple">OK044426</ext-link>
                </td><td rowspan="1" colspan="1" style="color: #396ba6">
                  <ext-link xmlns:xlink="http://www.w3.org/1999/xlink" ext-link-type="gen" xlink:href="MZ870400" xlink:type="simple">MZ870400</ext-link>
                </td><td rowspan="1" colspan="1" style="color: #396ba6">
                  <ext-link xmlns:xlink="http://www.w3.org/1999/xlink" ext-link-type="gen" xlink:href="MZ889073" xlink:type="simple">MZ889073</ext-link>
                </td><td rowspan="1" colspan="1">This study</td></tr><tr><td rowspan="1" colspan="1"><italic><tp:taxon-name><tp:taxon-name-part taxon-name-part-type="genus" reg="Podarkeopsis">Podarkeopsis</tp:taxon-name-part><tp:taxon-name-part taxon-name-part-type="species" reg="chinensis">chinensis</tp:taxon-name-part></tp:taxon-name></italic> sp. nov.</td><td rowspan="1" colspan="1">ZhaoAn Bay, Fujian, China</td><td rowspan="1" colspan="1"><named-content xmlns:xlink="http://www.w3.org/1999/xlink" content-type="dwc:institutional_code" xlink:title="College of Ocean and Earth Sciences, Xiamen University" xlink:href="http://grbio.org/institution/xiamen-universit" xlink:type="simple">XMU</named-content>-Pol-2021-224</td><td rowspan="1" colspan="1" style="color: #396ba6">
                  <ext-link xmlns:xlink="http://www.w3.org/1999/xlink" ext-link-type="gen" xlink:href="MZ873358" xlink:type="simple">MZ873358</ext-link>
                </td><td rowspan="1" colspan="1" style="color: #396ba6">
                  <ext-link xmlns:xlink="http://www.w3.org/1999/xlink" ext-link-type="gen" xlink:href="MZ890264" xlink:type="simple">MZ890264</ext-link>
                </td><td rowspan="1" colspan="1" style="color: #396ba6">
                  <ext-link xmlns:xlink="http://www.w3.org/1999/xlink" ext-link-type="gen" xlink:href="OK044427" xlink:type="simple">OK044427</ext-link>
                </td><td rowspan="1" colspan="1" style="color: #396ba6">
                  <ext-link xmlns:xlink="http://www.w3.org/1999/xlink" ext-link-type="gen" xlink:href="MZ870401" xlink:type="simple">MZ870401</ext-link>
                </td><td rowspan="1" colspan="1" style="color: #396ba6">
                  <ext-link xmlns:xlink="http://www.w3.org/1999/xlink" ext-link-type="gen" xlink:href="MZ889074" xlink:type="simple">MZ889074</ext-link>
                </td><td rowspan="1" colspan="1">This study</td></tr></tbody></table><table-wrap-foot><fn><p>Note: *, data from BOLD Systems; the other data were from GenBank. –, Data not available.</p></fn></table-wrap-foot></table-wrap><table-wrap id="T2" position="float" orientation="portrait"><label>Table 2.</label><caption><p>Intraspecific and interspecific <abbrev xmlns:xlink="http://www.w3.org/1999/xlink" xlink:title="Kimura 2-parameter" id="ABBRID0EUCBI" xlink:type="simple">K2P</abbrev> genetic distances of the five gene fragments of all available <italic><tp:taxon-name><tp:taxon-name-part taxon-name-part-type="genus" reg="Podarkeopsis">Podarkeopsis</tp:taxon-name-part></tp:taxon-name></italic> species.</p></caption><table id="TID0EOUBI" rules="all"><tbody><tr><th rowspan="2" colspan="1">Species</th><th rowspan="2" colspan="1">
                  <italic>N</italic>
                </th><th rowspan="1" colspan="8">Species</th></tr><tr><th rowspan="1" colspan="1">1</th><th rowspan="1" colspan="1">2</th><th rowspan="1" colspan="1">3</th><th rowspan="1" colspan="1">4</th><th rowspan="1" colspan="1">5</th><th rowspan="1" colspan="1">6</th><th rowspan="1" colspan="1">7</th><th rowspan="1" colspan="1">8</th></tr><tr><td rowspan="1" colspan="10">
                  <bold><italic>COI</italic> (585 bp)</bold>
                </td></tr><tr><td rowspan="1" colspan="1">1. <italic><tp:taxon-name><tp:taxon-name-part taxon-name-part-type="genus" reg="Podarkeopsi">Podarkeopsi</tp:taxon-name-part><tp:taxon-name-part taxon-name-part-type="species" reg="arenicolus">arenicolus</tp:taxon-name-part></tp:taxon-name></italic></td><td rowspan="1" colspan="1">1</td><td rowspan="1" colspan="1">–</td><td rowspan="1" colspan="1"/><td rowspan="1" colspan="1"/><td rowspan="1" colspan="1"/><td rowspan="1" colspan="1"/><td rowspan="1" colspan="1"/><td rowspan="1" colspan="1"/><td rowspan="1" colspan="1"/></tr><tr><td rowspan="1" colspan="1">2. <italic><tp:taxon-name><tp:taxon-name-part taxon-name-part-type="genus" reg="Podarkeopsi">Podarkeopsi</tp:taxon-name-part><tp:taxon-name-part taxon-name-part-type="species" reg="capensis">capensis</tp:taxon-name-part></tp:taxon-name></italic></td><td rowspan="1" colspan="1">1</td><td rowspan="1" colspan="1">0.005</td><td rowspan="1" colspan="1">–</td><td rowspan="1" colspan="1"/><td rowspan="1" colspan="1"/><td rowspan="1" colspan="1"/><td rowspan="1" colspan="1"/><td rowspan="1" colspan="1"/><td rowspan="1" colspan="1"/></tr><tr><td rowspan="1" colspan="1">3. <italic><tp:taxon-name><tp:taxon-name-part taxon-name-part-type="genus" reg="Podarkeopsi">Podarkeopsi</tp:taxon-name-part><tp:taxon-name-part taxon-name-part-type="species" reg="glabrus">glabrus</tp:taxon-name-part></tp:taxon-name></italic></td><td rowspan="1" colspan="1">6</td><td rowspan="1" colspan="1">0.221</td><td rowspan="1" colspan="1">0.235</td><td rowspan="1" colspan="1">0.003</td><td rowspan="1" colspan="1"/><td rowspan="1" colspan="1"/><td rowspan="1" colspan="1"/><td rowspan="1" colspan="1"/><td rowspan="1" colspan="1"/></tr><tr><td rowspan="1" colspan="1">4. <italic><tp:taxon-name><tp:taxon-name-part taxon-name-part-type="genus" reg="Podarkeopsi">Podarkeopsi</tp:taxon-name-part><tp:taxon-name-part taxon-name-part-type="species" reg="helgolandicus">helgolandicus</tp:taxon-name-part></tp:taxon-name></italic></td><td rowspan="1" colspan="1">1</td><td rowspan="1" colspan="1">0.227</td><td rowspan="1" colspan="1">0.224</td><td rowspan="1" colspan="1">0.265</td><td rowspan="1" colspan="1">–</td><td rowspan="1" colspan="1"/><td rowspan="1" colspan="1"/><td rowspan="1" colspan="1"/><td rowspan="1" colspan="1"/></tr><tr><td rowspan="1" colspan="1">5. <italic><tp:taxon-name><tp:taxon-name-part taxon-name-part-type="genus" reg="Podarkeopsi">Podarkeopsi</tp:taxon-name-part><tp:taxon-name-part taxon-name-part-type="species" reg="levifuscina">levifuscina</tp:taxon-name-part></tp:taxon-name></italic></td><td rowspan="1" colspan="1">1</td><td rowspan="1" colspan="1">0.232</td><td rowspan="1" colspan="1">0.230</td><td rowspan="1" colspan="1">0.250</td><td rowspan="1" colspan="1">0.240</td><td rowspan="1" colspan="1">–</td><td rowspan="1" colspan="1"/><td rowspan="1" colspan="1"/><td rowspan="1" colspan="1"/></tr><tr><td rowspan="1" colspan="1">6. <italic><tp:taxon-name><tp:taxon-name-part taxon-name-part-type="genus" reg="Podarkeopsi">Podarkeopsi</tp:taxon-name-part><tp:taxon-name-part taxon-name-part-type="species" reg="perkinsi">perkinsi</tp:taxon-name-part></tp:taxon-name></italic></td><td rowspan="1" colspan="1">1</td><td rowspan="1" colspan="1">0.227</td><td rowspan="1" colspan="1">0.223</td><td rowspan="1" colspan="1">0.233</td><td rowspan="1" colspan="1">0.237</td><td rowspan="1" colspan="1">0.227</td><td rowspan="1" colspan="1">–</td><td rowspan="1" colspan="1"/><td rowspan="1" colspan="1"/></tr><tr><td rowspan="1" colspan="1">7. <italic><tp:taxon-name><tp:taxon-name-part taxon-name-part-type="genus" reg="Podarkeopsis">Podarkeopsis</tp:taxon-name-part></tp:taxon-name></italic> sp. (as <italic><tp:taxon-name><tp:taxon-name-part taxon-name-part-type="genus" reg="Oxydromus">Oxydromus</tp:taxon-name-part><tp:taxon-name-part taxon-name-part-type="species" reg="angustifrons">angustifrons</tp:taxon-name-part></tp:taxon-name></italic>)</td><td rowspan="1" colspan="1">3</td><td rowspan="1" colspan="1">0.218</td><td rowspan="1" colspan="1">0.223</td><td rowspan="1" colspan="1">0.258</td><td rowspan="1" colspan="1">0.227</td><td rowspan="1" colspan="1">0.225</td><td rowspan="1" colspan="1">0.250</td><td rowspan="1" colspan="1">0.009</td><td rowspan="1" colspan="1"/></tr><tr><td rowspan="1" colspan="1">8. <italic><tp:taxon-name><tp:taxon-name-part taxon-name-part-type="genus" reg="Podarkeopsi">Podarkeopsi</tp:taxon-name-part><tp:taxon-name-part taxon-name-part-type="species" reg="chinensis">chinensis</tp:taxon-name-part></tp:taxon-name></italic> sp. nov.</td><td rowspan="1" colspan="1">18</td><td rowspan="1" colspan="1">0.271</td><td rowspan="1" colspan="1">0.264</td><td rowspan="1" colspan="1">0.275</td><td rowspan="1" colspan="1">0.271</td><td rowspan="1" colspan="1">0.211</td><td rowspan="1" colspan="1">0.246</td><td rowspan="1" colspan="1">0.252</td><td rowspan="1" colspan="1">0.002</td></tr><tr><td rowspan="1" colspan="10">
                  <bold><italic>16S rRNA</italic> (389 bp)</bold>
                </td></tr><tr><td rowspan="1" colspan="1">1. <italic><tp:taxon-name><tp:taxon-name-part taxon-name-part-type="genus" reg="Podarkeopsi">Podarkeopsi</tp:taxon-name-part><tp:taxon-name-part taxon-name-part-type="species" reg="arenicolus">arenicolus</tp:taxon-name-part></tp:taxon-name></italic></td><td rowspan="1" colspan="1">1</td><td rowspan="1" colspan="1">–</td><td rowspan="1" colspan="1"/><td rowspan="1" colspan="1"/><td rowspan="1" colspan="1"/><td rowspan="1" colspan="1"/><td rowspan="1" colspan="1"/><td rowspan="1" colspan="1"/><td rowspan="1" colspan="1"/></tr><tr><td rowspan="1" colspan="1">2. <italic><tp:taxon-name><tp:taxon-name-part taxon-name-part-type="genus" reg="Podarkeopsi">Podarkeopsi</tp:taxon-name-part><tp:taxon-name-part taxon-name-part-type="species" reg="perkinsi">perkinsi</tp:taxon-name-part></tp:taxon-name></italic></td><td rowspan="1" colspan="1">1</td><td rowspan="1" colspan="1">0.192</td><td rowspan="1" colspan="1">–</td><td rowspan="1" colspan="1"/><td rowspan="1" colspan="1"/><td rowspan="1" colspan="1"/><td rowspan="1" colspan="1"/><td rowspan="1" colspan="1"/><td rowspan="1" colspan="1"/></tr><tr><td rowspan="1" colspan="1">3. <italic><tp:taxon-name><tp:taxon-name-part taxon-name-part-type="genus" reg="Podarkeopsi">Podarkeopsi</tp:taxon-name-part><tp:taxon-name-part taxon-name-part-type="species" reg="chinensis">chinensis</tp:taxon-name-part></tp:taxon-name></italic> sp. nov.</td><td rowspan="1" colspan="1">18</td><td rowspan="1" colspan="1">0.203</td><td rowspan="1" colspan="1">0.231</td><td rowspan="1" colspan="1">0.002</td><td rowspan="1" colspan="1"/><td rowspan="1" colspan="1"/><td rowspan="1" colspan="1"/><td rowspan="1" colspan="1"/><td rowspan="1" colspan="1"/></tr><tr><td rowspan="1" colspan="10">
                  <bold><italic>18S rRNA</italic> (854 bp)</bold>
                </td></tr><tr><td rowspan="1" colspan="1">1. <italic><tp:taxon-name><tp:taxon-name-part taxon-name-part-type="genus" reg="Podarkeopsi">Podarkeopsi</tp:taxon-name-part><tp:taxon-name-part taxon-name-part-type="species" reg="arenicolus">arenicolus</tp:taxon-name-part></tp:taxon-name></italic></td><td rowspan="1" colspan="1">1</td><td rowspan="1" colspan="1">–</td><td rowspan="1" colspan="1"/><td rowspan="1" colspan="1"/><td rowspan="1" colspan="1"/><td rowspan="1" colspan="1"/><td rowspan="1" colspan="1"/><td rowspan="1" colspan="1"/><td rowspan="1" colspan="1"/></tr><tr><td rowspan="1" colspan="1">2. <italic><tp:taxon-name><tp:taxon-name-part taxon-name-part-type="genus" reg="Podarkeopsi">Podarkeopsi</tp:taxon-name-part><tp:taxon-name-part taxon-name-part-type="species" reg="helgolandicus">helgolandicus</tp:taxon-name-part></tp:taxon-name></italic></td><td rowspan="1" colspan="1">1</td><td rowspan="1" colspan="1">0.001</td><td rowspan="1" colspan="1">–</td><td rowspan="1" colspan="1"/><td rowspan="1" colspan="1"/><td rowspan="1" colspan="1"/><td rowspan="1" colspan="1"/><td rowspan="1" colspan="1"/><td rowspan="1" colspan="1"/></tr><tr><td rowspan="1" colspan="1">3. <italic><tp:taxon-name><tp:taxon-name-part taxon-name-part-type="genus" reg="Podarkeopsi">Podarkeopsi</tp:taxon-name-part><tp:taxon-name-part taxon-name-part-type="species" reg="perkinsi">perkinsi</tp:taxon-name-part></tp:taxon-name></italic></td><td rowspan="1" colspan="1">1</td><td rowspan="1" colspan="1">0.002</td><td rowspan="1" colspan="1">0.001</td><td rowspan="1" colspan="1">–</td><td rowspan="1" colspan="1"/><td rowspan="1" colspan="1"/><td rowspan="1" colspan="1"/><td rowspan="1" colspan="1"/><td rowspan="1" colspan="1"/></tr><tr><td rowspan="1" colspan="1">4. <italic><tp:taxon-name><tp:taxon-name-part taxon-name-part-type="genus" reg="Podarkeopsi">Podarkeopsi</tp:taxon-name-part><tp:taxon-name-part taxon-name-part-type="species" reg="chinensis">chinensis</tp:taxon-name-part></tp:taxon-name></italic> sp. nov.</td><td rowspan="1" colspan="1">18</td><td rowspan="1" colspan="1">0.002</td><td rowspan="1" colspan="1">0.001</td><td rowspan="1" colspan="1">0.002</td><td rowspan="1" colspan="1">0.000</td><td rowspan="1" colspan="1"/><td rowspan="1" colspan="1"/><td rowspan="1" colspan="1"/><td rowspan="1" colspan="1"/></tr><tr><td rowspan="1" colspan="10">
                  <bold><italic>28S rRNA</italic> (682 bp)</bold>
                </td></tr><tr><td rowspan="1" colspan="1">1. <italic><tp:taxon-name><tp:taxon-name-part taxon-name-part-type="genus" reg="Podarkeopsi">Podarkeopsi</tp:taxon-name-part><tp:taxon-name-part taxon-name-part-type="species" reg="arenicolus">arenicolus</tp:taxon-name-part></tp:taxon-name></italic></td><td rowspan="1" colspan="1">1</td><td rowspan="1" colspan="1">–</td><td rowspan="1" colspan="1"/><td rowspan="1" colspan="1"/><td rowspan="1" colspan="1"/><td rowspan="1" colspan="1"/><td rowspan="1" colspan="1"/><td rowspan="1" colspan="1"/><td rowspan="1" colspan="1"/></tr><tr><td rowspan="1" colspan="1">2. <italic><tp:taxon-name><tp:taxon-name-part taxon-name-part-type="genus" reg="Podarkeopsi">Podarkeopsi</tp:taxon-name-part><tp:taxon-name-part taxon-name-part-type="species" reg="helgolandicus">helgolandicus</tp:taxon-name-part></tp:taxon-name></italic></td><td rowspan="1" colspan="1">1</td><td rowspan="1" colspan="1">0.019</td><td rowspan="1" colspan="1">–</td><td rowspan="1" colspan="1"/><td rowspan="1" colspan="1"/><td rowspan="1" colspan="1"/><td rowspan="1" colspan="1"/><td rowspan="1" colspan="1"/><td rowspan="1" colspan="1"/></tr><tr><td rowspan="1" colspan="1">3. <italic><tp:taxon-name><tp:taxon-name-part taxon-name-part-type="genus" reg="Podarkeopsi">Podarkeopsi</tp:taxon-name-part><tp:taxon-name-part taxon-name-part-type="species" reg="perkinsi">perkinsi</tp:taxon-name-part></tp:taxon-name></italic></td><td rowspan="1" colspan="1">1</td><td rowspan="1" colspan="1">0.032</td><td rowspan="1" colspan="1">0.028</td><td rowspan="1" colspan="1">–</td><td rowspan="1" colspan="1"/><td rowspan="1" colspan="1"/><td rowspan="1" colspan="1"/><td rowspan="1" colspan="1"/><td rowspan="1" colspan="1"/></tr><tr><td rowspan="1" colspan="1">4. <italic><tp:taxon-name><tp:taxon-name-part taxon-name-part-type="genus" reg="Podarkeopsi">Podarkeopsi</tp:taxon-name-part><tp:taxon-name-part taxon-name-part-type="species" reg="chinensis">chinensis</tp:taxon-name-part></tp:taxon-name></italic> sp. nov.</td><td rowspan="1" colspan="1">18</td><td rowspan="1" colspan="1">0.021</td><td rowspan="1" colspan="1">0.023</td><td rowspan="1" colspan="1">0.032</td><td rowspan="1" colspan="1">0.001</td><td rowspan="1" colspan="1"/><td rowspan="1" colspan="1"/><td rowspan="1" colspan="1"/><td rowspan="1" colspan="1"/></tr><tr><td rowspan="1" colspan="10">
                  <bold><italic>histone H3</italic> (284 bp)</bold>
                </td></tr><tr><td rowspan="1" colspan="1">1. <italic><tp:taxon-name><tp:taxon-name-part taxon-name-part-type="genus" reg="Podarkeopsi">Podarkeopsi</tp:taxon-name-part><tp:taxon-name-part taxon-name-part-type="species" reg="chinensis">chinensis</tp:taxon-name-part></tp:taxon-name></italic> sp. nov.</td><td rowspan="1" colspan="1">18</td><td rowspan="1" colspan="1">0.005</td><td rowspan="1" colspan="1"/><td rowspan="1" colspan="1"/><td rowspan="1" colspan="1"/><td rowspan="1" colspan="1"/><td rowspan="1" colspan="1"/><td rowspan="1" colspan="1"/><td rowspan="1" colspan="1"/></tr></tbody></table></table-wrap></tp:treatment-sec><ref-list><ref id="B30"><mixed-citation xmlns:xlink="http://www.w3.org/1999/xlink" xlink:type="simple"><person-group><name name-style="western"><surname>Read</surname><given-names>G</given-names></name><name name-style="western"><surname>Fauchald</surname><given-names>K [Eds]</given-names></name></person-group> (<year>2023</year>) World <tp:taxon-name><tp:taxon-name-part taxon-name-part-type="class">Polychaeta</tp:taxon-name-part></tp:taxon-name> Database. <italic><tp:taxon-name><tp:taxon-name-part taxon-name-part-type="genus">Podarkeopsis</tp:taxon-name-part></tp:taxon-name></italic> Laubier, 1961. Accessed through: World Register of Marine Species. <ext-link xlink:href="https://www.marinespecies.org/aphia.php?p=taxdetails&amp;id=946" ext-link-type="uri" xlink:type="simple">https://www.marinespecies.org/aphia.php?p=taxdetails&amp;id=946</ext-link> [on 2023-05-05]</mixed-citation></ref><ref id="B34"><mixed-citation xmlns:xlink="http://www.w3.org/1999/xlink" xlink:type="simple"><person-group><name name-style="western"><surname>Shin</surname><given-names>PK</given-names></name></person-group> (<year>1998</year>) Biodiversity of subtidal benthic polychaetes in Hong Kong coastal waters. The Marine Biology of the South China Sea. Proceedings of the Third International Conference on the Marine Biology of Hong Kong and the South China Sea, Hong Kong (China), 28 October–1 November 1996, Hong Kong University Press 28: 57–74.</mixed-citation></ref><ref id="B38"><mixed-citation xmlns:xlink="http://www.w3.org/1999/xlink" xlink:type="simple"><person-group><name name-style="western"><surname>Wang</surname><given-names>HB</given-names></name></person-group> (<year>2008</year>) Studies on assemblages of benthic polychaetes in Beibu Gulf. Master’s Thesis, Xiamen University, China.</mixed-citation></ref><ref id="B22"><mixed-citation xmlns:xlink="http://www.w3.org/1999/xlink" xlink:type="simple"><person-group><name name-style="western"><surname>Li</surname><given-names>Y</given-names></name></person-group> (<year>2010</year>) Study on the community ecology of macrobenthos in Daya Bay and Jieshi Bay. Master’s thesis, Zhongshan University, China.</mixed-citation></ref><ref id="B7"><mixed-citation xmlns:xlink="http://www.w3.org/1999/xlink" xlink:type="simple"><person-group><name name-style="western"><surname>Du</surname><given-names>F</given-names></name><name name-style="western"><surname>Wang</surname><given-names>X</given-names></name><name name-style="western"><surname>Jia</surname><given-names>X</given-names></name><name name-style="western"><surname>Yang</surname><given-names>S</given-names></name><name name-style="western"><surname>Ma</surname><given-names>S</given-names></name><name name-style="western"><surname>Chen</surname><given-names>H</given-names></name><name name-style="western"><surname>Li</surname><given-names>C</given-names></name></person-group> (<year>2011</year>) <article-title>Species composition and characteristics of macrobenthic fauna in Daya Bay, South China Sea.</article-title><source>Journal of Fishery Sciences of China</source><volume>18</volume>(<issue>4</issue>): <fpage>877</fpage>–<lpage>892</lpage>. <ext-link xlink:href="10.3724/SP.J.1118.2011.00877" ext-link-type="doi" xlink:type="simple">https://doi.org/10.3724/SP.J.1118.2011.00877</ext-link></mixed-citation></ref><ref id="B39"><mixed-citation xmlns:xlink="http://www.w3.org/1999/xlink" xlink:type="simple"><person-group><name name-style="western"><surname>Wang</surname><given-names>Z</given-names></name><name name-style="western"><surname>Leung</surname><given-names>KMY</given-names></name><name name-style="western"><surname>Li</surname><given-names>X</given-names></name><name name-style="western"><surname>Zhang</surname><given-names>T</given-names></name><name name-style="western"><surname>Qiu</surname><given-names>J-W</given-names></name></person-group> (<year>2017</year>) <article-title>Macrobenthic communities in Hong Kong waters: Comparison between 2001 and 2012 and potential link to pollution control.</article-title><source>Marine Pollution Bulletin</source><volume>124</volume>(<issue>2</issue>): <fpage>694</fpage>–<lpage>700</lpage>. <ext-link xlink:href="10.1016/j.marpolbul.2017.04.026" ext-link-type="doi" xlink:type="simple">https://doi.org/10.1016/j.marpolbul.2017.04.026</ext-link></mixed-citation></ref><ref id="B41"><mixed-citation xmlns:xlink="http://www.w3.org/1999/xlink" xlink:type="simple"><person-group><name name-style="western"><surname>Zhang</surname><given-names>SY</given-names></name></person-group> (<year>2017</year>) Study on macrobenthos community and its environmental impact factors in Daya Bay. Master’s thesis, Third Institute of Oceanography of the Ministry of Natural Resources, China.</mixed-citation></ref><ref id="B23"><mixed-citation xmlns:xlink="http://www.w3.org/1999/xlink" xlink:type="simple"><person-group><name name-style="western"><surname>Martin</surname><given-names>D</given-names></name><name name-style="western"><surname>Nygren</surname><given-names>A</given-names></name><name name-style="western"><surname>Hjelmstedt</surname><given-names>P</given-names></name><name name-style="western"><surname>Drake</surname><given-names>P</given-names></name><name name-style="western"><surname>Gil</surname><given-names>J</given-names></name></person-group> (<year>2015</year>) <article-title>On the enigmatic symbiotic polychaete ‘<tp:taxon-name><tp:taxon-name-part taxon-name-part-type="genus">Parasyllidea</tp:taxon-name-part></tp:taxon-name>’ <tp:taxon-name><tp:taxon-name-part taxon-name-part-type="genus"/><tp:taxon-name-part taxon-name-part-type="species">humesi</tp:taxon-name-part></tp:taxon-name> Pettibone, 1961 (<tp:taxon-name><tp:taxon-name-part taxon-name-part-type="family">Hesionidae</tp:taxon-name-part></tp:taxon-name>): taxonomy, phylogeny and behaviour.</article-title><source>Zoological Journal of the Linnean Society</source><volume>174</volume>(<issue>3</issue>): <fpage>429</fpage>–<lpage>446</lpage>. <ext-link xlink:href="10.1111/zoj.12249" ext-link-type="doi" xlink:type="simple">https://doi.org/10.1111/zoj.12249</ext-link></mixed-citation></ref><ref id="B33"><mixed-citation xmlns:xlink="http://www.w3.org/1999/xlink" xlink:type="simple"><person-group><name name-style="western"><surname>Ruta</surname><given-names>C</given-names></name><name name-style="western"><surname>Nygren</surname><given-names>A</given-names></name><name name-style="western"><surname>Rousset</surname><given-names>V</given-names></name><name name-style="western"><surname>Sundberg</surname><given-names>P</given-names></name><name name-style="western"><surname>Tillier</surname><given-names>A</given-names></name><name name-style="western"><surname>Wiklund</surname><given-names>H</given-names></name><name name-style="western"><surname>Pleijel</surname><given-names>F</given-names></name></person-group> (<year>2007</year>) Phylogeny of <tp:taxon-name><tp:taxon-name-part taxon-name-part-type="family">Hesionidae</tp:taxon-name-part></tp:taxon-name> (<tp:taxon-name><tp:taxon-name-part taxon-name-part-type="subclass">Aciculata</tp:taxon-name-part></tp:taxon-name>, <tp:taxon-name><tp:taxon-name-part taxon-name-part-type="class">Polychaeta</tp:taxon-name-part></tp:taxon-name>), assessed from morphology, <italic>18S rDNA</italic>, <italic>28S rDNA</italic>, <italic>16S rDNA</italic> and <italic>COI.</italic> Zoologica Scripta 36(1): 99–107. <ext-link xlink:href="10.1111/j.1463-6409.2006.00255.x" ext-link-type="doi" xlink:type="simple">https://doi.org/10.1111/j.1463-6409.2006.00255.x</ext-link></mixed-citation></ref><ref id="B35"><mixed-citation xmlns:xlink="http://www.w3.org/1999/xlink" xlink:type="simple"><person-group><name name-style="western"><surname>Summers</surname><given-names>M</given-names></name><name name-style="western"><surname>Pleijel</surname><given-names>F</given-names></name><name name-style="western"><surname>Rouse</surname><given-names>GW</given-names></name></person-group> (<year>2015</year>) <article-title>Whale falls, multiple colonisations of the deep, and the phylogeny of <tp:taxon-name><tp:taxon-name-part taxon-name-part-type="family">Hesionidae</tp:taxon-name-part></tp:taxon-name> (<tp:taxon-name><tp:taxon-name-part taxon-name-part-type="phylum">Annelida</tp:taxon-name-part></tp:taxon-name>).</article-title><source>Invertebrate Systematics</source><volume>29</volume>(<issue>2</issue>): <fpage>105</fpage>–<lpage>123</lpage>. <ext-link xlink:href="10.1071/IS14055" ext-link-type="doi" xlink:type="simple">https://doi.org/10.1071/IS14055</ext-link></mixed-citation></ref><ref id="B2"><mixed-citation xmlns:xlink="http://www.w3.org/1999/xlink" xlink:type="simple"><person-group><name name-style="western"><surname>Aylagas</surname><given-names>E</given-names></name><name name-style="western"><surname>Borja</surname><given-names>Á</given-names></name><name name-style="western"><surname>Irigoien</surname><given-names>X</given-names></name><name name-style="western"><surname>Rodríguez‐Ezpeleta</surname><given-names>N</given-names></name></person-group> (<year>2016</year>) Benchmarking DNA Metabarcoding for Biodiversity-Based Monitoring and Assessment. Frontiers in Marine Science 3: 96. <ext-link xlink:href="10.3389/fmars.2016.00096" ext-link-type="doi" xlink:type="simple">https://doi.org/10.3389/fmars.2016.00096</ext-link></mixed-citation></ref><ref id="B28"><mixed-citation xmlns:xlink="http://www.w3.org/1999/xlink" xlink:type="simple"><person-group><name name-style="western"><surname>Pleijel</surname><given-names>F</given-names></name><name name-style="western"><surname>Rouse</surname><given-names>G W</given-names></name><name name-style="western"><surname>Sundkvist</surname><given-names>T</given-names></name><name name-style="western"><surname>Nygren</surname><given-names>A</given-names></name></person-group> (<year>2012</year>) <article-title>A partial revision of <italic><tp:taxon-name><tp:taxon-name-part taxon-name-part-type="genus">Gyptis</tp:taxon-name-part></tp:taxon-name></italic> (<tp:taxon-name><tp:taxon-name-part taxon-name-part-type="tribe">Gyptini</tp:taxon-name-part></tp:taxon-name>, <tp:taxon-name><tp:taxon-name-part taxon-name-part-type="subfamily">Ophiodrominae</tp:taxon-name-part></tp:taxon-name>, <tp:taxon-name><tp:taxon-name-part taxon-name-part-type="family">Hesionidae</tp:taxon-name-part></tp:taxon-name>, <tp:taxon-name><tp:taxon-name-part taxon-name-part-type="subclass">Aciculata</tp:taxon-name-part></tp:taxon-name>, <tp:taxon-name><tp:taxon-name-part taxon-name-part-type="phylum">Annelida</tp:taxon-name-part></tp:taxon-name>), with descriptions of a new tribe, a new genus and five new species.</article-title><source>Zoological Journal of the Linnean Society</source><volume>165</volume>(<issue>3</issue>): <fpage>471</fpage>–<lpage>494</lpage>. <ext-link xlink:href="10.1111/j.1096-3642.2012.00819.x" ext-link-type="doi" xlink:type="simple">https://doi.org/10.1111/j.1096-3642.2012.00819.x</ext-link></mixed-citation></ref><ref id="B11"><mixed-citation xmlns:xlink="http://www.w3.org/1999/xlink" xlink:type="simple"><person-group><name name-style="western"><surname>Hartmann-Schröder</surname><given-names>G</given-names></name></person-group> (<year>1959</year>) <article-title>Zur Ökologie der Polychaeten des Mangrove-Estero-Gebietes von El Salvador.</article-title><source>Beiträge zur Neotropischen Fauna</source><volume>1</volume>(<issue>2</issue>): <fpage>69</fpage>–<lpage>183</lpage>. <ext-link xlink:href="10.1080/01650525909380612" ext-link-type="doi" xlink:type="simple">https://doi.org/10.1080/01650525909380612</ext-link></mixed-citation></ref><ref id="B10"><mixed-citation xmlns:xlink="http://www.w3.org/1999/xlink" xlink:type="simple"><person-group><name name-style="western"><surname>Hartman</surname><given-names>O</given-names></name></person-group> (<year>1961</year>) <article-title><italic><tp:taxon-name><tp:taxon-name-part taxon-name-part-type="genus">Polychaetous</tp:taxon-name-part><tp:taxon-name-part taxon-name-part-type="species">annelids</tp:taxon-name-part></tp:taxon-name></italic> from California.</article-title><source>Allan Hancock Pacific Expedition</source><volume>25</volume>: <fpage>1</fpage>–<lpage>226</lpage>.</mixed-citation></ref><ref id="B20"><mixed-citation xmlns:xlink="http://www.w3.org/1999/xlink" xlink:type="simple"><person-group><name name-style="western"><surname>Laubier</surname><given-names>L</given-names></name></person-group> (<year>1961</year>) <article-title><italic><tp:taxon-name><tp:taxon-name-part taxon-name-part-type="genus">Podarkeopsis</tp:taxon-name-part><tp:taxon-name-part taxon-name-part-type="species">galangaui</tp:taxon-name-part></tp:taxon-name></italic> n.g., n.sp., Hésionidae des vases cotières de Banyuls-sur-Mer.</article-title><source>Vie et Milieu</source><volume>12</volume>(<issue>2</issue>): <fpage>211</fpage>–<lpage>217</lpage>.</mixed-citation></ref><ref id="B13"><mixed-citation xmlns:xlink="http://www.w3.org/1999/xlink" xlink:type="simple"><person-group><name name-style="western"><surname>Hilbig</surname><given-names>B</given-names></name><name name-style="western"><surname>Dittmer</surname><given-names>D</given-names></name></person-group> (<year>1979</year>) <article-title><italic><tp:taxon-name><tp:taxon-name-part taxon-name-part-type="genus">Gyptis</tp:taxon-name-part><tp:taxon-name-part taxon-name-part-type="species">helgolandica</tp:taxon-name-part></tp:taxon-name></italic> sp. n. (<tp:taxon-name><tp:taxon-name-part taxon-name-part-type="family">Hesionidae</tp:taxon-name-part></tp:taxon-name>, <tp:taxon-name><tp:taxon-name-part taxon-name-part-type="phylum">Annelida</tp:taxon-name-part></tp:taxon-name>), eine neue Polychaetenart aus dem sublitoral der Deutschen Bucht.</article-title><source>Veröffentlichungen des Instituts für Meeresforschung in Bremerhaven</source><volume>18</volume>: <fpage>101</fpage>–<lpage>110</lpage>.</mixed-citation></ref><ref id="B31"><mixed-citation xmlns:xlink="http://www.w3.org/1999/xlink" xlink:type="simple"><person-group><name name-style="western"><surname>Rizzo</surname><given-names>AE</given-names></name><name name-style="western"><surname>Salazar-Vallejo</surname><given-names>SI</given-names></name></person-group> (<year>2014</year>) <article-title><tp:taxon-name><tp:taxon-name-part taxon-name-part-type="family">Hesionidae</tp:taxon-name-part></tp:taxon-name> Grube, 1850 (<tp:taxon-name><tp:taxon-name-part taxon-name-part-type="phylum">Annelida</tp:taxon-name-part></tp:taxon-name>: <tp:taxon-name><tp:taxon-name-part taxon-name-part-type="class">Polychaeta</tp:taxon-name-part></tp:taxon-name>) from South-Southeastern Brazil, with descriptions of four new species.</article-title><source>Zootaxa</source><volume>3856</volume>(<issue>2</issue>): <fpage>267</fpage>–<lpage>291</lpage>. <ext-link xlink:href="10.11646/zootaxa.3856.2.7" ext-link-type="doi" xlink:type="simple">https://doi.org/10.11646/zootaxa.3856.2.7</ext-link></mixed-citation></ref><ref id="B12"><mixed-citation xmlns:xlink="http://www.w3.org/1999/xlink" xlink:type="simple"><person-group><name name-style="western"><surname>Hilbig</surname><given-names>B</given-names></name></person-group> (<year>1992</year>) <article-title>New polychaetous <tp:taxon-name><tp:taxon-name-part taxon-name-part-type="genus"/><tp:taxon-name-part taxon-name-part-type="species">annelids</tp:taxon-name-part></tp:taxon-name> of the families <tp:taxon-name><tp:taxon-name-part taxon-name-part-type="family">Nereididae</tp:taxon-name-part></tp:taxon-name>, <tp:taxon-name><tp:taxon-name-part taxon-name-part-type="family">Hesionidae</tp:taxon-name-part></tp:taxon-name>, and <tp:taxon-name><tp:taxon-name-part taxon-name-part-type="family">Nephtyidae</tp:taxon-name-part></tp:taxon-name> from the Santa Maria Basin, California, with a redescription of <italic><tp:taxon-name><tp:taxon-name-part taxon-name-part-type="genus">Glycera</tp:taxon-name-part><tp:taxon-name-part taxon-name-part-type="species">nana</tp:taxon-name-part></tp:taxon-name></italic> Johnson, 1901.</article-title><source>Proceedings of the Biological Society of Washington</source><volume>105</volume>(<issue>4</issue>): <fpage>709</fpage>–<lpage>722</lpage>.</mixed-citation></ref><ref id="B1"><mixed-citation xmlns:xlink="http://www.w3.org/1999/xlink" xlink:type="simple"><person-group><name name-style="western"><surname>Amoureux</surname><given-names>L</given-names></name></person-group> (<year>1985</year>) <article-title>Annélides benthiques récoltées à l’entrée de la lagune de la Manche-à-Eau, Guadeloupe (Antilles). Bulletin du Muséum d’Histoire Naturelle, Paris, Serie 4. Sec.</article-title><source>A</source><volume>7</volume>(<issue>1</issue>): <fpage>93</fpage>–<lpage>108</lpage>. <ext-link xlink:href="10.5962/p.285875" ext-link-type="doi" xlink:type="simple">https://doi.org/10.5962/p.285875</ext-link></mixed-citation></ref><ref id="B26"><mixed-citation xmlns:xlink="http://www.w3.org/1999/xlink" xlink:type="simple"><person-group><name name-style="western"><surname>Perkins</surname><given-names>TH</given-names></name></person-group> (<year>1984</year>) <article-title>New species of <tp:taxon-name><tp:taxon-name-part taxon-name-part-type="family">Phyllodocidae</tp:taxon-name-part></tp:taxon-name> and <tp:taxon-name><tp:taxon-name-part taxon-name-part-type="family">Hesionidae</tp:taxon-name-part></tp:taxon-name> (<tp:taxon-name><tp:taxon-name-part taxon-name-part-type="class">Polychaeta</tp:taxon-name-part></tp:taxon-name>), principally from Florida.</article-title><source>Proceedings of the Biological Society of Washington</source><volume>97</volume>(<issue>3</issue>): <fpage>555</fpage>–<lpage>582</lpage>.</mixed-citation></ref><ref id="B6"><mixed-citation xmlns:xlink="http://www.w3.org/1999/xlink" xlink:type="simple"><person-group><name name-style="western"><surname>Day</surname><given-names>JH</given-names></name></person-group> (<year>1963</year>) <article-title>The polychaete fauna of South Africa. Part 8: New species and records from grab samples and dredgings. Bulletin of the British Museum (Natural History).</article-title><source>Series Zoology</source><volume>10</volume>(<issue>7</issue>): <fpage>381</fpage>–<lpage>445</lpage>. <ext-link xlink:href="10.5962/bhl.part.20530" ext-link-type="doi" xlink:type="simple">https://doi.org/10.5962/bhl.part.20530</ext-link></mixed-citation></ref></ref-list></tp:taxon-treatment>
